# Supplementary material for: catena-Poly[[aqua­(dipyrido[3,2-a:2′,3′-c]phenazine-κ2 N 4,N 5)iron(II)]-μ-pyrazine-2,3-dicarboxyl­ato-κ3 N 1,O 2:O 3]
Source: Acta Crystallogr Sect E Struct Rep Online. 2008 Sep 6;64(Pt 10):m1243–4. doi: 10.1107/S1600536808027153 (PMC2959433; doi:10.1107/S1600536808027153)
Supplement: Supplementary file 1 [file e-64-m1243-sup1.cif]

##############################################################################
###                                                                        ###
###        Electronic paper (Acta Crystallographica Section E)             ###
###                                                                        ###
##############################################################################
#                                                                            #
# This CIF contains the data in a paper accepted for publication in Acta     #
# Crystallographica Section E. It conforms to the requirements of Notes      #
# for Authors for Section E, and has been peer reviewed under the auspices   #
# of the IUCr Commission on Journals.                                        #
#                                                                            #
# Full details of the Crystallographic Information File format               #
# are given in the paper "The Crystallographic Information File (CIF):       #
# a New Standard Archive File for Crystallography" by S. R. Hall, F. H.      #
# Allen and I. D. Brown [Acta Cryst. (1991), A47, 655-685].                  #
#                                                                            #
# The current version of the core CIF dictionary is obtainable from          #
# ftp://ftp.iucr.org/pub/cif_core.dic. The current version number is 2.4.    #
#                                                                            #
# Software is freely available for graphical display of the structure(s) in  #
# this CIF.  For information consult the CIF home page http://www.iucr.org/  #
# cif/home.html                                                              #
#                                                                            #
# This file may be used for bona fide research purposes within the           #
# scientific community so long as proper attribution is given to the journal # 
# article from which it was obtained.                                        #
#                                                                            #
##############################################################################
                                             
data_global
_audit_creation_method     'SHELXL97'
_journal_date_recd_electronic     2008-07-31
_journal_date_accepted     2008-08-23
_journal_name_full     'Acta Crystallographica, Section E'
_journal_year     2008
_journal_volume     64
_journal_issue     10
_journal_page_first     m1243
_journal_page_last     m1244
_journal_paper_category     QM
_journal_coeditor_code     HB2771
_publ_contact_author_name     'Guang-Bo Che'
_publ_contact_author_address
;
Department of Chemistry, Jilin Normal University,
Siping 136000, People's Republic of China
;
_publ_contact_author_email     guangbochejl@yahoo.com
_publ_contact_author_fax     ?
_publ_contact_author_phone     ?
_publ_section_title
;\
<i>catena</i>-Poly[[aqua(dipyrido[3,2-<i>a</i>:2',3'-c]phenazine-\
\k^2^<i>N</i>^4^,<i>N</i>^5^)iron(II)]-\m-pyrazine-2,3-dicarboxylato-\
\k^3^<i>N</i>^1^,<i>O</i>^2^:<i>O</i>^3^]
;
loop_
    _publ_author_name
    _publ_author_address
    'Zhan-Lin Xu'
;
Department of Chemistry
Jilin Normal University
Siping 136000
People's Republic of China
;
    'Xiu-Ying Li'
;
Department of Chemistry
Jilin Normal University
Siping 136000
People's Republic of China
;
    'Guang-Bo Che'
;
Department of Chemistry
Jilin Normal University
Siping 136000
People's Republic of China
;
    'Lu Lu'
;
Department of Chemistry
Jilin Normal University
Siping 136000
People's Republic of China
;
    'Chun-Hui Xu'
;
Department of Chemistry
Jilin Normal University
Siping 136000
People's Republic of China
;
data_I
_audit_creation_method     SHELXL-97
_chemical_name_systematic
;
catena-Poly[[aqua(dipyrido[3,2-a:2',3'-c]phenazine-\k^2^N^4^,N^5^)iron(II)]-\m-
pyrazine-2,3-dicarboxylato-\k^3^N^1^,O^2^:O^3^]
;
_chemical_name_common     ?
_chemical_formula_moiety     'C24 H14 Fe N6 O5'
_chemical_formula_sum     'C24 H14 Fe N6 O5'
_chemical_formula_iupac     '[Fe (C6 H2 N2 O4) (C18 H10 N4) (H2 O)]'
_chemical_formula_weight     522.26
_chemical_melting_point     ?
_symmetry_cell_setting     triclinic
_symmetry_space_group_name_H-M     'P -1'
_symmetry_space_group_name_Hall     '-P 1'
loop_
    _symmetry_equiv_pos_as_xyz
    'x, y, z'
    '-x, -y, -z'
_cell_length_a     6.7868(14)
_cell_length_b     7.4586(15)
_cell_length_c     20.548(4)
_cell_angle_alpha     90.75(3)
_cell_angle_beta     95.89(3)
_cell_angle_gamma     98.54(3)
_cell_volume     1022.8(4)
_cell_formula_units_Z     2
_cell_measurement_reflns_used     2687
_cell_measurement_theta_min     2.99
_cell_measurement_theta_max     27.47
_cell_measurement_temperature     292(2)
_exptl_crystal_description     block
_exptl_crystal_colour     brown
_exptl_crystal_size_max     0.35
_exptl_crystal_size_mid     0.30
_exptl_crystal_size_min     0.25
_exptl_crystal_density_diffrn     1.696
_exptl_crystal_density_meas     ?
_exptl_crystal_density_method     'not measured'
_exptl_crystal_F_000     532
_exptl_absorpt_coefficient_mu     0.793
_exptl_absorpt_correction_type     'multi-scan'
_exptl_absorpt_process_details     '(ABSCOR; Higashi, 1995)'
_exptl_absorpt_correction_T_min     0.756
_exptl_absorpt_correction_T_max     0.821
_exptl_special_details
;
;
_diffrn_ambient_temperature     292(2)
_diffrn_radiation_type     MoK\a
_diffrn_radiation_wavelength     0.71073
_diffrn_radiation_source     'fine-focus sealed tube'
_diffrn_radiation_monochromator     graphite
_diffrn_measurement_device_type     'Rigaku R-AXIS RAPID'
_diffrn_measurement_method     \w
_diffrn_detector_area_resol_mean     10.0
_diffrn_reflns_number     10101
_diffrn_reflns_av_R_equivalents     0.0562
_diffrn_reflns_av_sigmaI/netI     0.0776
_diffrn_reflns_theta_min     2.99
_diffrn_reflns_theta_max     27.47
_diffrn_reflns_theta_full     27.47
_diffrn_measured_fraction_theta_max     0.989
_diffrn_measured_fraction_theta_full     0.989
_diffrn_reflns_limit_h_min     -8
_diffrn_reflns_limit_h_max     8
_diffrn_reflns_limit_k_min     -9
_diffrn_reflns_limit_k_max     8
_diffrn_reflns_limit_l_min     -25
_diffrn_reflns_limit_l_max     26
_diffrn_standards_number     0
_diffrn_standards_interval_count     0
_diffrn_standards_interval_time     ?
_diffrn_standards_decay_%     0
_refine_special_details
;
Refinement of <i>F</i>^2^ against ALL reflections. The weighted <i>R</i>-factor
<i>wR</i> and goodness of fit <i>S</i> are based on <i>F</i>^2^, conventional
<i>R</i>-factors <i>R</i> are based on <i>F</i>, with <i>F</i> set to zero for
negative <i>F</i>^2^. The threshold expression of <i>F</i>^2^ >
\s(<i>F</i>^2^) is used only for calculating <i>R</i>-factors(gt) <i>etc</i>.
and is not relevant to the choice of reflections for refinement.
<i>R</i>-factors based on <i>F</i>^2^ are statistically about twice as large
as those based on <i>F</i>, and <i>R</i>- factors based on ALL data will be
even larger.
;
_reflns_number_total     4633
_reflns_number_gt     2914
_reflns_threshold_expression     I>2\s(I)
_refine_ls_structure_factor_coef     Fsqd
_refine_ls_matrix_type     full
_refine_ls_R_factor_all     0.1039
_refine_ls_R_factor_gt     0.0555
_refine_ls_wR_factor_gt     0.1095
_refine_ls_wR_factor_ref     0.1288
_refine_ls_goodness_of_fit_ref     1.041
_refine_ls_restrained_S_all     1.041
_refine_ls_number_reflns     4633
_refine_ls_number_parameters     333
_refine_ls_number_restraints     0
_refine_ls_hydrogen_treatment     mixed
_refine_ls_weighting_scheme     calc
_refine_ls_weighting_details
         'calc w=1/[\s^2^(Fo^2^)+(0.0428P)^2^+1.0171P] where P=(Fo^2^+2Fc^2^)/3'
_atom_sites_solution_hydrogens     'difmap and geom'
_atom_sites_solution_primary     direct
_atom_sites_solution_secondary     difmap
_refine_ls_shift/su_max     0.004
_refine_ls_shift/su_mean     0.000
_refine_diff_density_max     0.465
_refine_diff_density_min     -0.450
_refine_ls_extinction_method     none
_refine_ls_extinction_coef     ?
loop_
    _atom_type_symbol
    _atom_type_description
    _atom_type_scat_dispersion_real
    _atom_type_scat_dispersion_imag
    _atom_type_scat_source
    'C' 'C' 0.0033 0.0016
                         'International Tables Vol C Tables 4.2.6.8 and 6.1.1.4'
    'H' 'H' 0.0000 0.0000
                         'International Tables Vol C Tables 4.2.6.8 and 6.1.1.4'
    'N' 'N' 0.0061 0.0033
                         'International Tables Vol C Tables 4.2.6.8 and 6.1.1.4'
    'O' 'O' 0.0106 0.0060
                         'International Tables Vol C Tables 4.2.6.8 and 6.1.1.4'
    'Fe' 'Fe' 0.3463 0.8444
                         'International Tables Vol C Tables 4.2.6.8 and 6.1.1.4'
_computing_data_collection     'PROCESS-AUTO (Rigaku, 1998)'
_computing_cell_refinement     'PROCESS-AUTO (Rigaku, 1998)'
_computing_data_reduction     'PROCESS-AUTO (Rigaku, 1998)'
_computing_structure_solution     'SHELXS97 (Sheldrick, 2008)'
_computing_structure_refinement     'SHELXL97 (Sheldrick, 2008)'
_computing_molecular_graphics     'SHELXTL-Plus (Sheldrick, 2008)'
_computing_publication_material     'SHELXL97 (Sheldrick, 2008)'
loop_
    _atom_site_type_symbol
    _atom_site_label
    _atom_site_fract_x
    _atom_site_fract_y
    _atom_site_fract_z
    _atom_site_U_iso_or_equiv
    _atom_site_adp_type
    _atom_site_calc_flag
    _atom_site_refinement_flags
    _atom_site_occupancy
    _atom_site_disorder_assembly
    _atom_site_disorder_group
    C C1 -0.3579(6) 0.3353(5) 0.21577(19) 0.0391(10) Uani d . 1 . .
    H H1 -0.4134 0.2742 0.1769 0.047 Uiso calc R 1 . .
    C C2 -0.4714(6) 0.3250(5) 0.26882(19) 0.0399(10) Uani d . 1 . .
    H H2 -0.5990 0.2575 0.2657 0.048 Uiso calc R 1 . .
    C C3 -0.3893(6) 0.4177(5) 0.32583(19) 0.0391(9) Uani d . 1 . .
    H H3 -0.4625 0.4147 0.3618 0.047 Uiso calc R 1 . .
    C C4 -0.1974(5) 0.5158(5) 0.32993(17) 0.0309(8) Uani d . 1 . .
    C C5 -0.1015(6) 0.6154(5) 0.38923(17) 0.0324(8) Uani d . 1 . .
    C C6 -0.1076(7) 0.7026(5) 0.49600(18) 0.0410(10) Uani d . 1 . .
    C C7 -0.2116(8) 0.7065(6) 0.5526(2) 0.0536(12) Uani d . 1 . .
    H H7 -0.3433 0.6493 0.5517 0.064 Uiso calc R 1 . .
    C C8 -0.1156(8) 0.7952(6) 0.6082(2) 0.0563(13) Uani d . 1 . .
    H H8 -0.1829 0.7977 0.6454 0.068 Uiso calc R 1 . .
    C C9 0.0830(8) 0.8825(6) 0.6102(2) 0.0545(13) Uani d . 1 . .
    H H9 0.1454 0.9415 0.6487 0.065 Uiso calc R 1 . .
    C C10 0.1856(7) 0.8821(6) 0.55679(19) 0.0478(11) Uani d . 1 . .
    H H10 0.3172 0.9404 0.5588 0.057 Uiso calc R 1 . .
    C C11 0.0912(7) 0.7924(5) 0.49774(18) 0.0391(10) Uani d . 1 . .
    C C12 0.0969(6) 0.7099(5) 0.39062(18) 0.0350(9) Uani d . 1 . .
    C C13 0.2008(6) 0.7143(5) 0.33132(17) 0.0324(8) Uani d . 1 . .
    C C14 0.3877(6) 0.8170(5) 0.3279(2) 0.0431(10) Uani d . 1 . .
    H H14 0.4520 0.8862 0.3640 0.052 Uiso calc R 1 . .
    C C15 0.4771(6) 0.8157(5) 0.2708(2) 0.0422(10) Uani d . 1 . .
    H H15 0.5998 0.8873 0.2673 0.051 Uiso calc R 1 . .
    C C16 0.3807(6) 0.7056(5) 0.21845(19) 0.0370(9) Uani d . 1 . .
    H H16 0.4438 0.7016 0.1805 0.044 Uiso calc R 1 . .
    C C17 0.1100(6) 0.6141(5) 0.27547(17) 0.0305(8) Uani d . 1 . .
    C C18 -0.0933(5) 0.5160(5) 0.27466(17) 0.0293(8) Uani d . 1 . .
    C C19 -0.2089(6) 0.2259(5) 0.01794(18) 0.0336(9) Uani d . 1 . .
    H H19 -0.2207 0.3400 0.0016 0.040 Uiso calc R 1 . .
    C C20 -0.2698(6) 0.0736(5) -0.02246(18) 0.0365(9) Uani d . 1 . .
    H H20 -0.3164 0.0881 -0.0660 0.044 Uiso calc R 1 . .
    C C21 -0.1979(5) -0.1099(5) 0.06260(18) 0.0303(8) Uani d . 1 . .
    C C22 -0.1288(5) 0.0440(5) 0.10284(17) 0.0285(8) Uani d . 1 . .
    C C23 -0.0384(6) 0.0397(5) 0.17379(18) 0.0346(9) Uani d . 1 . .
    C C24 -0.2043(5) -0.2964(5) 0.08552(16) 0.0297(8) Uani d . 1 . .
    N N1 -0.1746(5) 0.4280(4) 0.21800(14) 0.0331(7) Uani d . 1 . .
    N N2 0.2019(5) 0.6055(4) 0.22036(14) 0.0314(7) Uani d . 1 . .
    N N3 -0.2043(5) 0.6123(4) 0.44118(15) 0.0411(8) Uani d . 1 . .
    N N4 0.1938(5) 0.7950(4) 0.44469(15) 0.0392(8) Uani d . 1 . .
    N N5 -0.1343(5) 0.2118(4) 0.07921(14) 0.0305(7) Uani d . 1 . .
    N N6 -0.2634(5) -0.0942(4) -0.00061(15) 0.0352(8) Uani d . 1 . .
    O O1 0.0834(4) 0.1821(3) 0.19258(13) 0.0424(7) Uani d . 1 . .
    O O2 -0.0907(5) -0.0942(4) 0.20571(14) 0.0510(8) Uani d . 1 . .
    O O1W 0.2777(5) 0.4031(4) 0.08593(15) 0.0452(8) Uani d . 1 . .
    O O3 -0.0399(4) -0.3617(3) 0.09209(12) 0.0375(6) Uani d . 1 . .
    O O4 -0.3708(5) -0.3852(4) 0.09181(15) 0.0550(9) Uani d . 1 . .
    Fe Fe 0.03575(9) 0.42245(7) 0.14403(3) 0.03090(17) Uani d . 1 . .
    H HW1B 0.402(10) 0.456(8) 0.081(3) 0.10(2) Uiso d . 1 . .
    H HW1A 0.279(7) 0.315(7) 0.063(2) 0.056(15) Uiso d . 1 . .
loop_
    _atom_site_aniso_label
    _atom_site_aniso_U_11
    _atom_site_aniso_U_22
    _atom_site_aniso_U_33
    _atom_site_aniso_U_12
    _atom_site_aniso_U_13
    _atom_site_aniso_U_23
    C1 0.039(2) 0.038(2) 0.036(2) -0.0039(18) -0.0006(17) -0.0008(18)
    C2 0.030(2) 0.041(2) 0.044(2) -0.0067(18) 0.0026(17) 0.0041(19)
    C3 0.041(2) 0.044(2) 0.033(2) 0.0053(19) 0.0061(17) 0.0035(18)
    C4 0.029(2) 0.0298(19) 0.0337(19) 0.0028(16) 0.0041(16) 0.0019(16)
    C5 0.040(2) 0.0282(19) 0.0289(18) 0.0044(16) 0.0051(16) 0.0016(16)
    C6 0.056(3) 0.037(2) 0.031(2) 0.011(2) 0.0028(18) 0.0013(17)
    C7 0.070(3) 0.051(3) 0.041(2) 0.007(2) 0.015(2) 0.000(2)
    C8 0.090(4) 0.051(3) 0.032(2) 0.021(3) 0.015(2) -0.005(2)
    C9 0.085(4) 0.045(3) 0.033(2) 0.015(3) -0.002(2) -0.006(2)
    C10 0.059(3) 0.046(3) 0.036(2) 0.010(2) -0.005(2) -0.008(2)
    C11 0.053(3) 0.033(2) 0.031(2) 0.0098(19) 0.0004(18) -0.0010(17)
    C12 0.041(2) 0.0308(19) 0.0328(19) 0.0059(17) 0.0011(17) 0.0008(16)
    C13 0.035(2) 0.0278(18) 0.0330(19) -0.0015(16) 0.0030(16) -0.0010(16)
    C14 0.043(3) 0.040(2) 0.042(2) -0.0042(19) 0.0025(19) -0.0093(19)
    C15 0.038(2) 0.036(2) 0.049(2) -0.0087(18) 0.0076(19) -0.0047(19)
    C16 0.035(2) 0.034(2) 0.042(2) -0.0001(17) 0.0087(17) 0.0003(18)
    C17 0.030(2) 0.0255(18) 0.0344(19) -0.0007(15) 0.0022(15) 0.0026(15)
    C18 0.029(2) 0.0276(18) 0.0294(18) 0.0002(15) 0.0014(15) 0.0032(15)
    C19 0.034(2) 0.0312(19) 0.036(2) 0.0045(16) 0.0067(17) 0.0019(16)
    C20 0.036(2) 0.042(2) 0.0302(19) 0.0026(18) 0.0027(16) -0.0011(17)
    C21 0.0236(19) 0.0274(18) 0.040(2) 0.0028(15) 0.0058(16) -0.0001(16)
    C22 0.028(2) 0.0237(17) 0.0336(19) 0.0007(15) 0.0061(15) -0.0034(15)
    C23 0.039(2) 0.030(2) 0.0343(19) 0.0043(17) 0.0038(17) 0.0022(17)
    C24 0.025(2) 0.038(2) 0.0240(17) -0.0043(16) 0.0053(15) -0.0002(15)
    N1 0.0338(18) 0.0331(16) 0.0300(15) -0.0017(14) 0.0028(13) -0.0009(14)
    N2 0.0305(18) 0.0305(16) 0.0324(16) 0.0011(13) 0.0048(13) 0.0000(13)
    N3 0.050(2) 0.0378(19) 0.0347(17) 0.0026(16) 0.0059(16) 0.0009(15)
    N4 0.046(2) 0.0376(18) 0.0330(17) 0.0071(16) 0.0007(15) -0.0060(15)
    N5 0.0311(18) 0.0252(15) 0.0344(16) 0.0002(13) 0.0062(13) -0.0005(13)
    N6 0.0367(19) 0.0315(17) 0.0354(17) -0.0023(14) 0.0055(14) -0.0050(14)
    O1 0.0450(17) 0.0328(15) 0.0445(16) 0.0000(13) -0.0099(13) 0.0003(13)
    O2 0.068(2) 0.0383(16) 0.0451(16) 0.0004(15) 0.0098(15) 0.0096(14)
    O1W 0.0364(18) 0.0424(17) 0.0549(18) -0.0070(14) 0.0172(14) -0.0195(15)
    O3 0.0453(18) 0.0302(14) 0.0388(14) 0.0069(12) 0.0114(13) 0.0064(12)
    O4 0.047(2) 0.0442(17) 0.068(2) -0.0158(15) 0.0120(16) 0.0024(15)
    Fe 0.0342(3) 0.0253(3) 0.0314(3) -0.0014(2) 0.0042(2) -0.0020(2)
_geom_special_details
;
All e.s.d.'s (except the e.s.d. in the dihedral angle between two l.s. planes)
are estimated using the full covariance matrix. The cell e.s.d.'s are taken
into account individually in the estimation of e.s.d.'s in distances, angles
and torsion angles; correlations between e.s.d.'s in cell parameters are only
used when they are defined by crystal symmetry. An approximate (isotropic)
treatment of cell e.s.d.'s is used for estimating e.s.d.'s involving l.s.
planes.
;
loop_
    _geom_bond_atom_site_label_1
    _geom_bond_atom_site_label_2
    _geom_bond_site_symmetry_2
    _geom_bond_distance
    _geom_bond_publ_flag
    C1 N1 . 1.326(5) ?
    C1 C2 . 1.395(5) ?
    C1 H1 . 0.9300 ?
    C2 C3 . 1.375(5) ?
    C2 H2 . 0.9300 ?
    C3 C4 . 1.390(5) ?
    C3 H3 . 0.9300 ?
    C4 C18 . 1.398(5) ?
    C4 C5 . 1.460(5) ?
    C5 N3 . 1.332(5) ?
    C5 C12 . 1.421(5) ?
    C6 N3 . 1.360(5) ?
    C6 C11 . 1.412(6) ?
    C6 C7 . 1.423(6) ?
    C7 C8 . 1.368(6) ?
    C7 H7 . 0.9300 ?
    C8 C9 . 1.403(7) ?
    C8 H8 . 0.9300 ?
    C9 C10 . 1.360(6) ?
    C9 H9 . 0.9300 ?
    C10 C11 . 1.422(5) ?
    C10 H10 . 0.9300 ?
    C11 N4 . 1.351(5) ?
    C12 N4 . 1.333(5) ?
    C12 C13 . 1.468(5) ?
    C13 C14 . 1.390(5) ?
    C13 C17 . 1.397(5) ?
    C14 C15 . 1.375(6) ?
    C14 H14 . 0.9300 ?
    C15 C16 . 1.391(5) ?
    C15 H15 . 0.9300 ?
    C16 N2 . 1.331(5) ?
    C16 H16 . 0.9300 ?
    C17 N2 . 1.353(4) ?
    C17 C18 . 1.461(5) ?
    C18 N1 . 1.353(4) ?
    C19 N5 . 1.319(5) ?
    C19 C20 . 1.384(5) ?
    C19 H19 . 0.9300 ?
    C20 N6 . 1.340(5) ?
    C20 H20 . 0.9300 ?
    C21 N6 . 1.341(5) ?
    C21 C22 . 1.399(5) ?
    C21 C24 . 1.471(5) ?
    C22 N5 . 1.353(4) ?
    C22 C23 . 1.525(5) ?
    C23 O2 . 1.230(4) ?
    C23 O1 . 1.274(4) ?
    C24 O4 . 1.242(4) ?
    C24 O3 . 1.278(5) ?
    Fe N5 . 2.160(3) y
    Fe N2 . 2.172(3) y
    Fe N1 . 2.193(3) y
    Fe O3 1_565 2.042(3) y
    Fe O1 . 2.113(3) y
    Fe O1W . 2.148(3) y
    O1W HW1B . 0.89(7) ?
    O1W HW1A . 0.81(5) ?
    O3 Fe 1_545 2.042(3) ?
loop_
    _geom_angle_atom_site_label_1
    _geom_angle_atom_site_label_2
    _geom_angle_atom_site_label_3
    _geom_angle_site_symmetry_1
    _geom_angle_site_symmetry_3
    _geom_angle
    _geom_angle_publ_flag
    N1 C1 C2 . . 123.2(3) ?
    N1 C1 H1 . . 118.4 ?
    C2 C1 H1 . . 118.4 ?
    C3 C2 C1 . . 118.0(4) ?
    C3 C2 H2 . . 121.0 ?
    C1 C2 H2 . . 121.0 ?
    C2 C3 C4 . . 120.2(4) ?
    C2 C3 H3 . . 119.9 ?
    C4 C3 H3 . . 119.9 ?
    C3 C4 C18 . . 117.8(3) ?
    C3 C4 C5 . . 122.8(3) ?
    C18 C4 C5 . . 119.4(3) ?
    N3 C5 C12 . . 122.0(3) ?
    N3 C5 C4 . . 118.1(3) ?
    C12 C5 C4 . . 120.0(3) ?
    N3 C6 C11 . . 121.7(4) ?
    N3 C6 C7 . . 118.6(4) ?
    C11 C6 C7 . . 119.7(4) ?
    C8 C7 C6 . . 119.2(5) ?
    C8 C7 H7 . . 120.4 ?
    C6 C7 H7 . . 120.4 ?
    C7 C8 C9 . . 121.0(4) ?
    C7 C8 H8 . . 119.5 ?
    C9 C8 H8 . . 119.5 ?
    C10 C9 C8 . . 121.0(4) ?
    C10 C9 H9 . . 119.5 ?
    C8 C9 H9 . . 119.5 ?
    C9 C10 C11 . . 119.8(4) ?
    C9 C10 H10 . . 120.1 ?
    C11 C10 H10 . . 120.1 ?
    N4 C11 C6 . . 121.6(3) ?
    N4 C11 C10 . . 119.3(4) ?
    C6 C11 C10 . . 119.1(4) ?
    N4 C12 C5 . . 121.9(3) ?
    N4 C12 C13 . . 118.3(3) ?
    C5 C12 C13 . . 119.8(3) ?
    C14 C13 C17 . . 117.8(3) ?
    C14 C13 C12 . . 122.5(3) ?
    C17 C13 C12 . . 119.7(3) ?
    C15 C14 C13 . . 119.7(4) ?
    C15 C14 H14 . . 120.1 ?
    C13 C14 H14 . . 120.1 ?
    C14 C15 C16 . . 118.8(4) ?
    C14 C15 H15 . . 120.6 ?
    C16 C15 H15 . . 120.6 ?
    N2 C16 C15 . . 122.8(4) ?
    N2 C16 H16 . . 118.6 ?
    C15 C16 H16 . . 118.6 ?
    N2 C17 C13 . . 122.5(3) ?
    N2 C17 C18 . . 117.4(3) ?
    C13 C17 C18 . . 120.0(3) ?
    N1 C18 C4 . . 122.3(3) ?
    N1 C18 C17 . . 116.7(3) ?
    C4 C18 C17 . . 121.0(3) ?
    N5 C19 C20 . . 121.1(4) ?
    N5 C19 H19 . . 119.5 ?
    C20 C19 H19 . . 119.5 ?
    N6 C20 C19 . . 121.8(4) ?
    N6 C20 H20 . . 119.1 ?
    C19 C20 H20 . . 119.1 ?
    N6 C21 C22 . . 120.8(3) ?
    N6 C21 C24 . . 115.7(3) ?
    C22 C21 C24 . . 123.5(3) ?
    N5 C22 C21 . . 120.4(3) ?
    N5 C22 C23 . . 115.0(3) ?
    C21 C22 C23 . . 124.6(3) ?
    O2 C23 O1 . . 128.1(4) ?
    O2 C23 C22 . . 118.3(3) ?
    O1 C23 C22 . . 113.5(3) ?
    O4 C24 O3 . . 124.1(4) ?
    O4 C24 C21 . . 117.9(4) ?
    O3 C24 C21 . . 117.6(3) ?
    C1 N1 C18 . . 118.4(3) ?
    C1 N1 Fe . . 126.7(2) ?
    C18 N1 Fe . . 114.2(2) ?
    C16 N2 C17 . . 118.2(3) ?
    C16 N2 Fe . . 127.2(2) ?
    C17 N2 Fe . . 114.6(2) ?
    C5 N3 C6 . . 116.2(4) ?
    C12 N4 C11 . . 116.6(4) ?
    C19 N5 C22 . . 118.3(3) ?
    C19 N5 Fe . . 128.0(3) ?
    C22 N5 Fe . . 112.6(2) ?
    C20 N6 C21 . . 117.4(3) ?
    C23 O1 Fe . . 116.1(2) ?
    Fe O1W HW1B . . 141(4) ?
    Fe O1W HW1A . . 122(3) ?
    HW1B O1W HW1A . . 97(5) ?
    C24 O3 Fe . 1_545 130.2(2) ?
    O3 Fe O1 1_565 . 173.46(11) n
    O3 Fe O1W 1_565 . 90.86(12) n
    O1 Fe O1W . . 91.40(13) n
    O3 Fe N5 1_565 . 97.15(12) n
    O1 Fe N5 . . 76.90(11) ?
    O1W Fe N5 . . 85.84(12) n
    O3 Fe N2 1_565 . 90.36(11) ?
    O1 Fe N2 . . 95.42(11) ?
    O1W Fe N2 . . 97.75(12) n
    N5 Fe N2 . . 171.65(12) ?
    O3 Fe N1 1_565 . 97.51(12) ?
    O1 Fe N1 . . 80.95(12) ?
    O1W Fe N1 . . 169.62(13) ?
    N5 Fe N1 . . 99.12(11) n
    N2 Fe N1 . . 76.17(11) n
loop_
    _geom_hbond_atom_site_label_D
    _geom_hbond_atom_site_label_H
    _geom_hbond_atom_site_label_A
    _geom_hbond_site_symmetry_A
    _geom_hbond_distance_DH
    _geom_hbond_distance_HA
    _geom_hbond_distance_DA
    _geom_hbond_angle_DHA
    O1W HW1B O4 1_665 0.89(7) 1.79(7) 2.649(4) 161(5)
    O1W HW1A N6 2 0.81(5) 2.05(5) 2.861(4) 176(5)
