# Supplementary material for: catena-Poly[[aqua­(dipyrido[3,2-a:2′,3′-c]phenazine-κ2 N 4,N 5)iron(II)]-μ-pyrazine-2,3-dicarboxyl­ato-κ3 N 1,O 2:O 3]
Source: Acta Crystallogr Sect E Struct Rep Online. 2008 Sep 6;64(Pt 10):m1243–4. doi: 10.1107/S1600536808027153 (PMC2959433; doi:10.1107/S1600536808027153)
Supplement: Supplementary file 2 [file e-64-m1243-Isup2.hkl]

#
# h,k,l, Fc-squared, Fo-squared, sigma(Fo-squared) and status flag
#
data_I
_shelx_title ' aa in P-1'
_shelx_refln_list_code          4
_shelx_F_calc_maximum      235.26
_exptl_crystal_F_000       532.00
_reflns_d_resolution_high  0.7704
 
loop_
 _symmetry_equiv_pos_as_xyz
 'x, y, z'
 '-x, -y, -z'
 
_cell_length_a     6.7868
_cell_length_b     7.4586
_cell_length_c    20.5483
_cell_angle_alpha  90.746
_cell_angle_beta   95.895
_cell_angle_gamma  98.537
 
_shelx_F_squared_multiplier     1.000
 
loop_
 _refln_index_h
 _refln_index_k
 _refln_index_l
 _refln_F_squared_calc
 _refln_F_squared_meas
 _refln_F_squared_sigma
 _refln_observed_status
   1   0   0    20834.29    20266.93    254.56 o
   2   0   0       36.07       57.72     10.70 o
   3   0   0      536.41      636.13     14.50 o
   4   0   0       30.44       68.70     18.23 o
   5   0   0      195.59      173.95     15.95 o
   6   0   0       22.96       34.73     15.88 o
   7   0   0      219.66      136.41     65.63 o
   8   0   0        2.18        7.54     36.04 o
  -8   1   0       69.30       57.43     18.52 o
  -7   1   0       94.10       76.40     28.07 o
  -6   1   0        2.70       -7.54     15.17 o
  -5   1   0        0.07       -9.64     19.61 o
  -4   1   0      609.13      695.31     38.42 o
  -3   1   0      522.49      581.99     21.56 o
  -2   1   0        0.88       -0.31     11.56 o
  -1   1   0     1507.00     1362.96     17.52 o
   1   1   0       28.10       69.15      4.76 o
   2   1   0     1457.49     1463.93     21.19 o
   3   1   0      379.63      265.02     19.04 o
   4   1   0     1502.72     1444.83     30.61 o
   5   1   0     1244.83     1233.95     34.61 o
   6   1   0      145.66      169.92     20.27 o
   7   1   0        6.67        6.82     24.48 o
   8   1   0        4.65      -21.68     31.97 o
  -8   2   0      117.49       57.91     22.51 o
  -7   2   0        8.37        9.43     16.84 o
  -6   2   0       90.77       98.01     24.75 o
  -5   2   0      281.19      332.75     20.53 o
  -4   2   0       37.64       27.61      9.64 o
  -3   2   0      400.28      390.95     14.73 o
  -2   2   0       12.37        8.94      6.19 o
  -1   2   0       16.12       12.37      8.02 o
   0   2   0      473.69      522.40     15.98 o
   1   2   0     2603.41     2280.43     17.97 o
   2   2   0      681.73      637.39     22.36 o
   3   2   0     1591.08     1623.46     38.12 o
   4   2   0     1350.63     1485.21     53.72 o
   5   2   0      333.36      361.77     38.50 o
   6   2   0      149.84      119.11     41.50 o
   7   2   0      237.86      261.96     30.05 o
   8   2   0       62.38       39.52     40.18 o
  -8   3   0       49.37       32.76     40.42 o
  -7   3   0       67.66       67.35     19.59 o
  -6   3   0      278.65      270.05     17.20 o
  -5   3   0      555.75      479.98     23.27 o
  -4   3   0      606.70      631.47     18.08 o
  -3   3   0      947.36      942.83     17.65 o
  -2   3   0       35.46       41.57     12.17 o
  -1   3   0      219.03      223.91     20.21 o
   0   3   0       40.78       33.06      8.23 o
   1   3   0     1628.61     1607.96     14.41 o
   2   3   0      144.21      127.86     13.11 o
   3   3   0       19.09       15.52      8.12 o
   4   3   0      380.45      434.87     14.87 o
   5   3   0      264.13      270.96     11.35 o
   6   3   0      147.46      158.05     11.85 o
   7   3   0       55.07       43.55     14.04 o
  -8   4   0       28.07       42.52     16.34 o
  -7   4   0       29.52       86.78     31.05 o
  -6   4   0       28.23       25.45     14.87 o
  -5   4   0      312.28      347.12     20.28 o
  -4   4   0     1465.32     1508.88     32.84 o
  -3   4   0     1383.67     1439.46     34.72 o
  -2   4   0       62.44       54.82      9.61 o
  -1   4   0       84.21       70.08     18.75 o
   0   4   0     1947.83     2005.08     30.16 o
   1   4   0       70.32       78.57      7.88 o
   2   4   0       10.02        4.09      3.93 o
   3   4   0       16.26       27.51      9.52 o
   4   4   0      461.08      487.77     16.00 o
   5   4   0      162.70      175.58     17.51 o
   6   4   0       42.26       75.58     30.02 o
   7   4   0       40.71       24.88     15.39 o
  -8   5   0        1.81      -16.85     33.43 o
  -7   5   0       48.13       29.71     17.14 o
  -6   5   0       42.60       63.11     16.26 o
  -5   5   0       97.10      152.75     32.28 o
  -4   5   0       48.09       48.32     11.52 o
  -3   5   0      242.31      281.27     32.66 o
  -2   5   0      233.65      248.94     41.80 o
  -1   5   0      177.02      198.11     26.43 o
   0   5   0      828.77      834.55     23.66 o
   1   5   0      724.19      706.85     16.95 o
   2   5   0      593.94      642.56     26.20 o
   3   5   0       44.07       44.40      9.18 o
   4   5   0       30.54       16.48      8.78 o
   5   5   0       23.96       21.87     10.27 o
   6   5   0        0.13        5.30     10.49 o
  -7   6   0       16.35       26.46     17.01 o
  -6   6   0        1.23       12.68     18.90 o
  -5   6   0       73.20       61.27     12.33 o
  -4   6   0       34.66       26.40     18.37 o
  -3   6   0       38.54       80.46     18.98 o
  -2   6   0      160.40      204.72     19.21 o
  -1   6   0     1003.89     1067.22     24.70 o
   0   6   0      827.58      816.98     19.77 o
   1   6   0      181.16      207.46     15.50 o
   2   6   0      189.09      179.02     31.58 o
   3   6   0      129.99      140.63     19.06 o
   4   6   0      172.40      164.76     38.27 o
   5   6   0       23.27       90.99     23.36 o
  -6   7   0        2.82      -17.38     25.28 o
  -5   7   0       33.96       26.96     19.78 o
  -4   7   0        7.19       10.04     11.70 o
  -3   7   0       32.54       46.55     19.75 o
  -2   7   0      248.52      295.40     20.44 o
  -1   7   0        0.81        5.14      7.26 o
   0   7   0       37.24       35.91      6.63 o
   1   7   0      205.86      208.63     17.19 o
   2   7   0        8.75       22.83      7.20 o
   3   7   0      169.42      140.47     20.13 o
   4   7   0       99.81       13.37     30.43 o
   5   7   0      134.93      205.33     28.74 o
  -5   8   0       12.35       27.50     20.48 o
  -4   8   0        4.87        6.81     11.54 o
  -3   8   0       28.90       38.88     26.74 o
  -2   8   0       88.95       89.42     13.06 o
  -1   8   0       18.40       26.20     13.20 o
   0   8   0      164.43      162.96     11.56 o
   1   8   0       20.71       21.56     10.17 o
   2   8   0       86.45       30.53     16.82 o
   3   8   0       23.81        0.58     13.94 o
  -4   9   0       21.79       82.38     30.74 o
  -3   9   0        0.93       12.91     26.43 o
  -2   9   0       12.94       29.98     12.86 o
  -1   9   0        0.42       20.03     12.05 o
   0   9   0        9.48      -14.03     17.46 o
   1   9   0        0.28       70.54     29.59 o
  -1  -9   1       29.61       12.63     15.10 o
   0  -9   1        7.10       -0.12     11.90 o
   1  -9   1       25.58       22.85     18.31 o
   2  -9   1       94.79      100.55     16.00 o
   3  -9   1       67.68      178.59     36.58 o
   4  -9   1       41.46       25.21     18.29 o
  -3  -8   1       13.15       18.90     21.75 o
  -2  -8   1        7.62        8.55     19.01 o
  -1  -8   1        2.63        4.50      6.20 o
   0  -8   1        0.41        8.03      9.19 o
   1  -8   1       73.26       53.71     13.67 o
   2  -8   1       55.66       45.26     13.29 o
   3  -8   1      164.94      157.69     20.44 o
   4  -8   1      107.55      126.41     14.83 o
   5  -8   1       65.65       41.20     24.28 o
  -5  -7   1       57.13        3.07     34.12 o
  -4  -7   1      145.50       12.76     19.21 o
  -3  -7   1      141.03      174.59     35.66 o
  -2  -7   1      207.29      201.47      8.75 o
  -1  -7   1      594.99      567.05     23.02 o
   0  -7   1       54.00       52.05      9.91 o
   1  -7   1        7.87       14.00      7.90 o
   2  -7   1        5.82      -25.82     25.82 o
   3  -7   1      109.50      150.53     33.89 o
   4  -7   1      158.48      223.86     17.93 o
   5  -7   1       59.23       37.57     21.25 o
   6  -7   1       24.60       27.76     37.27 o
  -5  -6   1      119.20      127.72     41.34 o
  -4  -6   1      587.74      626.75     32.43 o
  -3  -6   1      140.89      104.82     31.66 o
  -2  -6   1       14.90        8.63     14.83 o
  -1  -6   1        1.15       -9.41      9.41 o
   0  -6   1      436.02      452.73     22.09 o
   1  -6   1      176.13      175.26     30.12 o
   2  -6   1      130.74      167.37     32.74 o
   3  -6   1       18.45       17.05     27.13 o
   4  -6   1        0.93       13.92     12.28 o
   5  -6   1       31.39       36.37     14.98 o
   6  -6   1       16.96       18.06     15.50 o
   7  -6   1       19.68       26.90     32.20 o
  -6  -5   1       24.15       43.18     29.66 o
  -5  -5   1      173.45      138.52     38.01 o
  -4  -5   1       65.87       99.55     27.63 o
  -3  -5   1      550.23      611.08     43.65 o
  -2  -5   1     1927.63     1914.78     53.64 o
  -1  -5   1     2500.08     2548.87     68.85 o
   0  -5   1     1153.84     1086.47     18.53 o
   1  -5   1      155.55      138.32     26.74 o
   2  -5   1       27.43       43.96     12.31 o
   3  -5   1       36.18       49.11     11.28 o
   4  -5   1        1.76      -19.32     22.59 o
   5  -5   1        4.02       17.52     13.32 o
   6  -5   1       13.93       15.82     12.22 o
   7  -5   1        0.01      -26.00     47.95 o
   8  -5   1        5.83       11.25     18.41 o
  -7  -4   1        0.05        8.51     13.81 o
  -6  -4   1       66.50       65.13     18.30 o
  -5  -4   1       26.71       25.95     10.36 o
  -4  -4   1        1.76       10.96      8.27 o
  -3  -4   1       92.73       85.08      8.11 o
  -2  -4   1      651.70      646.89     23.67 o
  -1  -4   1     1267.37     1271.02     16.37 o
   0  -4   1     2698.65     2665.81     33.73 o
   1  -4   1     2886.43     2877.13     35.79 o
   2  -4   1        1.80       -8.01     12.52 o
   3  -4   1     2172.81     2223.62     50.95 o
   4  -4   1      457.85      452.17     21.67 o
   5  -4   1       82.47       66.75     16.45 o
   6  -4   1        3.17       -8.51     11.51 o
   7  -4   1        0.11       15.61     18.75 o
   8  -4   1        0.34       18.41     38.81 o
  -7  -3   1       46.35       58.62     26.00 o
  -6  -3   1        2.72      -11.15     12.56 o
  -5  -3   1        1.41       -4.54      7.26 o
  -4  -3   1       27.17       23.67     10.47 o
  -3  -3   1        3.37        9.74      7.06 o
  -2  -3   1     1075.52     1190.28     15.59 o
  -1  -3   1      146.18      173.58     17.60 o
   0  -3   1     1482.45     1360.02     26.13 o
   1  -3   1      775.29      683.39     15.20 o
   2  -3   1      114.98      104.20     10.50 o
   3  -3   1     3090.05     3120.84     70.85 o
   4  -3   1     1164.35     1226.01     37.92 o
   5  -3   1     1088.65     1057.92     55.87 o
   6  -3   1      276.65      285.22     20.89 o
   7  -3   1      103.30       99.66     31.81 o
   8  -3   1       29.93       29.71     19.45 o
  -8  -2   1      174.27      171.73     89.76 o
  -7  -2   1      101.12      134.39     19.26 o
  -6  -2   1       19.89        8.23     12.74 o
  -5  -2   1       56.01       72.05     14.55 o
  -4  -2   1      300.71      291.20     22.36 o
  -3  -2   1       53.06      117.28     12.33 o
  -2  -2   1     2136.58     2278.75     24.22 o
  -1  -2   1       42.39       33.70      4.20 o
   0  -2   1     1532.33     1521.39     30.43 o
   1  -2   1    12287.46    12585.33    232.07 o
   2  -2   1      579.11      662.84     16.64 o
   3  -2   1      191.16      188.28     25.59 o
   4  -2   1     2073.42     2122.94     33.63 o
   5  -2   1      800.94      879.35     24.71 o
   6  -2   1      174.92      203.25     17.04 o
   7  -2   1      133.37      124.03     17.60 o
   8  -2   1      128.30      162.04     55.87 o
  -8  -1   1       47.84       45.95     28.28 o
  -7  -1   1       28.50       54.98     21.59 o
  -6  -1   1      373.13      389.38     26.05 o
  -5  -1   1     1674.53     1645.00     33.81 o
  -4  -1   1     1141.07     1159.92     64.01 o
  -3  -1   1     1002.17      849.65     16.95 o
  -2  -1   1     1853.14     1768.73     31.51 o
  -1  -1   1       65.20       89.51     13.68 o
   1  -1   1      842.39      845.33     13.69 o
   2  -1   1      172.51      188.91     18.42 o
   3  -1   1       16.95        3.45      8.86 o
   4  -1   1      962.53      920.36     21.44 o
   5  -1   1      175.10      180.11     16.15 o
   6  -1   1      198.54      225.78     62.25 o
   7  -1   1      294.11      330.56     21.29 o
   8  -1   1      119.99      121.95     20.06 o
  -8   0   1       53.93       48.58     22.16 o
  -7   0   1       80.01       77.75     16.54 o
  -6   0   1      109.16      167.42     15.98 o
  -5   0   1      632.33      637.24     25.62 o
  -4   0   1     1808.65     1860.99     31.43 o
  -3   0   1     1874.80     1925.68     26.08 o
  -2   0   1       23.84       12.40      9.06 o
  -1   0   1        5.39       44.66     12.30 o
   1   0   1      352.57      329.47     24.44 o
   2   0   1       64.56       72.83     11.00 o
   3   0   1     2089.19     2155.84     33.24 o
   4   0   1      120.76      137.30     11.87 o
   5   0   1      159.68      174.32     19.63 o
   6   0   1       20.41       36.20     17.39 o
   7   0   1        4.37        5.74     15.22 o
   8   0   1       16.24        4.41     37.12 o
  -8   1   1        7.11       26.41     27.81 o
  -7   1   1       31.99       27.61     14.30 o
  -6   1   1       19.25       33.68     15.46 o
  -5   1   1       21.44       28.52     11.86 o
  -4   1   1      507.95      484.83     17.98 o
  -3   1   1     1610.76     1546.67     22.00 o
  -2   1   1     7212.95     7050.67     91.07 o
  -1   1   1       59.86       35.79      5.04 o
   1   1   1     1881.82     1988.19     19.19 o
   2   1   1      330.36      322.09     10.59 o
   3   1   1     1991.68     2147.87     33.83 o
   4   1   1       12.57        3.88     10.65 o
   5   1   1        0.25       20.17     17.29 o
   6   1   1      146.02      134.81     16.52 o
   7   1   1        9.65        1.42     17.54 o
   8   1   1       60.08       56.47     23.50 o
  -8   2   1       12.80       -2.63     23.59 o
  -7   2   1       43.75       44.13     21.06 o
  -6   2   1        1.23        9.45     11.17 o
  -5   2   1        0.92        3.28     10.14 o
  -4   2   1       67.69       30.27     15.64 o
  -3   2   1        3.97        9.79      8.42 o
  -2   2   1     1075.57     1053.73     15.54 o
  -1   2   1      606.27      631.33     22.82 o
   0   2   1     3515.75     3311.13     58.86 o
   1   2   1      584.33      514.86     10.60 o
   2   2   1      775.94      660.11     18.11 o
   3   2   1     2656.05     2723.78     29.66 o
   4   2   1     1069.53     1056.87     24.14 o
   5   2   1        3.90       10.61     12.60 o
   6   2   1       50.56       28.04     14.10 o
   7   2   1        5.81      -25.05     25.05 o
   8   2   1       13.67       14.51     14.51 o
  -8   3   1       28.20       17.40     15.49 o
  -7   3   1        3.16       48.19     41.57 o
  -6   3   1       14.25       21.82     14.98 o
  -5   3   1       10.17        2.62     12.89 o
  -4   3   1       81.26       77.65     10.64 o
  -3   3   1      357.11      317.88     17.99 o
  -2   3   1       10.67        6.65      6.68 o
  -1   3   1      152.92      183.15     11.12 o
   0   3   1       89.29       95.17      5.29 o
   1   3   1     1378.61     1388.27     15.82 o
   2   3   1      760.05      809.76     13.97 o
   3   3   1       78.90       70.12      9.66 o
   4   3   1      433.74      439.00     22.65 o
   5   3   1      124.75      132.80     16.77 o
   6   3   1      120.68      105.58     13.16 o
   7   3   1       10.95        4.59     10.10 o
  -8   4   1       56.21       86.59     20.45 o
  -7   4   1        6.11        8.53     15.22 o
  -6   4   1       21.34       25.05     11.39 o
  -5   4   1       89.11       74.11     27.36 o
  -4   4   1      656.58      658.30     54.94 o
  -3   4   1      109.45      135.10     17.79 o
  -2   4   1       24.98       11.02     10.56 o
  -1   4   1      733.35      719.12     18.60 o
   0   4   1       74.07       80.60      7.11 o
   1   4   1     1279.84     1172.06     27.36 o
   2   4   1      292.49      310.98      8.25 o
   3   4   1       99.21      111.81     12.41 o
   4   4   1      197.78      213.87     12.40 o
   5   4   1      314.52      295.79     12.06 o
   6   4   1        4.80        7.34     11.07 o
   7   4   1       28.27       39.43     24.36 o
  -8   5   1        2.12       36.55     19.81 o
  -7   5   1       29.72       35.33     22.25 o
  -6   5   1       43.41       42.83     12.15 o
  -5   5   1       85.27       72.78     18.95 o
  -4   5   1      117.47      126.97     14.81 o
  -3   5   1      158.10      195.77     16.75 o
  -2   5   1      291.07      285.79     17.67 o
  -1   5   1       44.58       54.02      9.71 o
   0   5   1       36.67       49.56      7.37 o
   1   5   1       36.33       38.75     16.21 o
   2   5   1      169.53      178.86      9.72 o
   3   5   1       93.63       49.08     24.69 o
   4   5   1      261.86      272.16     19.89 o
   5   5   1      443.58      415.84     45.37 o
   6   5   1       28.58       21.08     12.35 o
  -7   6   1       68.02       70.10     14.55 o
  -6   6   1       24.68        4.09     17.99 o
  -5   6   1       89.10       58.78     14.10 o
  -4   6   1       77.24       77.75     61.25 o
  -3   6   1       14.18       52.60     12.08 o
  -2   6   1      187.05      192.42     18.14 o
  -1   6   1      570.95      589.85     15.87 o
   0   6   1      477.05      489.61     22.34 o
   1   6   1        0.29        8.00      9.31 o
   2   6   1      414.53      413.43     15.38 o
   3   6   1       33.88       15.22     25.05 o
   4   6   1        1.00       -2.33      7.53 o
   5   6   1       62.76       11.97     35.20 o
  -6   7   1       83.70       68.81     16.22 o
  -5   7   1      170.68      199.29     18.14 o
  -4   7   1      197.39      211.12     15.94 o
  -3   7   1      265.54      331.51     33.20 o
  -2   7   1      191.28      211.88     12.44 o
  -1   7   1        0.91       -7.05      7.05 o
   0   7   1       22.97       24.15     10.61 o
   1   7   1        0.59        9.78     10.74 o
   2   7   1        6.66       -5.90      8.93 o
   3   7   1        0.25       41.65     27.97 o
   4   7   1       12.04       -1.69     15.83 o
  -5   8   1       32.49       31.86     13.94 o
  -4   8   1      128.64      132.33     17.83 o
  -3   8   1      210.97      125.60    114.73 o
  -2   8   1      270.32      282.24     17.19 o
  -1   8   1      450.42      466.02     12.59 o
   0   8   1      121.87      132.86     16.54 o
   1   8   1      213.69      230.77     11.30 o
   2   8   1       37.27       28.81      8.29 o
   3   8   1        4.17       21.92     14.68 o
  -4   9   1       21.86       15.52     14.91 o
  -3   9   1        0.14       19.21     15.06 o
  -2   9   1        3.57       -3.78     14.68 o
  -1   9   1       11.65       -9.42     15.29 o
   0   9   1      141.12      150.39     36.66 o
   1   9   1      441.11      368.15     48.09 o
  -1  -9   2       13.57        1.25     11.20 o
   0  -9   2       13.64        9.76     18.95 o
   1  -9   2       51.46       41.71     14.23 o
   2  -9   2       54.53       14.90     27.20 o
   3  -9   2      121.43      117.73     22.13 o
   4  -9   2        8.07      -20.13     20.13 o
  -3  -8   2        0.74       12.59     22.24 o
  -2  -8   2       86.42       45.02     44.49 o
  -1  -8   2       26.78       12.39      7.28 o
   0  -8   2      365.47      386.87     22.78 o
   1  -8   2      329.88      352.32     13.36 o
   2  -8   2      331.88      303.19    192.19 o
   3  -8   2      175.41      195.03     22.44 o
   4  -8   2      101.39       99.69     17.80 o
   5  -8   2       52.19       24.10     16.45 o
  -5  -7   2        4.30        1.69     19.52 o
  -4  -7   2        7.86       -3.69     29.51 o
  -3  -7   2       29.43       30.43     18.14 o
  -2  -7   2      134.11       61.42     36.82 o
  -1  -7   2       45.89       44.36      6.41 o
   0  -7   2        7.16        6.44      7.48 o
   1  -7   2      172.88      209.32     16.06 o
   2  -7   2       88.98       43.96     27.97 o
   3  -7   2      208.64      235.44     41.27 o
   4  -7   2      349.82      413.70     18.77 o
   5  -7   2       82.16       83.37     17.78 o
   6  -7   2       36.56       36.66     24.17 o
  -6  -6   2       35.32       42.11     25.97 o
  -5  -6   2       95.94       74.39     23.51 o
  -4  -6   2      500.48      441.86     47.64 o
  -3  -6   2      387.77      331.36     24.28 o
  -2  -6   2        1.50        1.67      8.91 o
  -1  -6   2      169.75      145.64     17.66 o
   0  -6   2        1.38        3.81      5.77 o
   1  -6   2      138.80      138.02     19.21 o
   2  -6   2        7.95        0.55     11.76 o
   3  -6   2       19.20       35.14     10.85 o
   4  -6   2       90.80      117.70     16.01 o
   5  -6   2      244.82      255.23     25.13 o
   6  -6   2      103.82       73.24     14.97 o
   7  -6   2       64.49       98.99     28.79 o
  -6  -5   2      129.70      108.42     23.76 o
  -5  -5   2      395.03      306.24     63.41 o
  -4  -5   2      123.05       87.93      8.76 o
  -3  -5   2      166.02      144.47     19.98 o
  -2  -5   2      739.87      736.03     28.43 o
  -1  -5   2     1355.78     1350.50     18.82 o
   0  -5   2      537.96      554.58     13.33 o
   1  -5   2       53.58       73.46     26.59 o
   2  -5   2       36.01       39.20     27.66 o
   3  -5   2        2.16        1.99     11.72 o
   4  -5   2      121.46      133.52     14.34 o
   5  -5   2      126.87      134.13     43.11 o
   6  -5   2       20.79       -6.50     12.33 o
   7  -5   2       32.50       41.50     16.14 o
   8  -5   2        0.52       36.58     39.35 o
  -7  -4   2        8.84       25.35     29.20 o
  -6  -4   2       35.27       25.58     10.59 o
  -5  -4   2      405.69      362.48     63.92 o
  -4  -4   2      731.81      709.98     16.26 o
  -3  -4   2      562.45      576.64     20.58 o
  -2  -4   2     1244.60     1299.31     32.89 o
  -1  -4   2     2502.63     2542.00     33.26 o
   0  -4   2     2188.79     2079.45     39.35 o
   1  -4   2       46.04       50.99     10.49 o
   2  -4   2      774.57      834.74     37.42 o
   3  -4   2       38.06       27.83     12.71 o
   4  -4   2      207.08      235.73     17.21 o
   5  -4   2        0.45       -8.04     11.43 o
   6  -4   2       21.31       -2.48     19.65 o
   7  -4   2       14.06       22.51     18.06 o
   8  -4   2       10.73       12.77     15.84 o
  -7  -3   2        5.20       13.68     14.67 o
  -6  -3   2       97.41       51.56     21.93 o
  -5  -3   2       11.46       10.97     10.42 o
  -4  -3   2      463.75      481.00     15.61 o
  -3  -3   2      464.64      417.65     20.34 o
  -2  -3   2       55.36       47.49      4.81 o
  -1  -3   2      135.73      124.64      6.52 o
   0  -3   2      548.82      515.17     25.51 o
   1  -3   2     6103.48     6110.32     80.62 o
   2  -3   2     2628.10     2703.99     39.23 o
   3  -3   2      350.36      361.89     16.51 o
   4  -3   2      366.81      404.55     20.90 o
   5  -3   2        2.95        1.15     11.40 o
   6  -3   2       59.86       30.85     16.43 o
   7  -3   2       38.04       26.61     14.92 o
   8  -3   2       10.52      -16.40     16.40 o
  -8  -2   2       22.87       42.68     45.65 o
  -7  -2   2       13.19       17.64     19.04 o
  -6  -2   2      164.20      189.45     21.98 o
  -5  -2   2        0.06       -2.61     14.12 o
  -4  -2   2      350.59      362.77     19.85 o
  -3  -2   2      502.26      652.76     21.82 o
  -2  -2   2     2099.04     2364.23     23.76 o
  -1  -2   2        3.13        7.13      3.74 o
   0  -2   2     5010.90     5165.42    101.44 o
   1  -2   2    55345.43    58096.64    972.71 o
   2  -2   2     1939.01     1925.00     30.33 o
   3  -2   2       18.62       11.07     10.12 o
   4  -2   2        2.70        9.27     11.68 o
   5  -2   2        1.53        8.53     14.79 o
   6  -2   2      153.20      134.57     29.89 o
   7  -2   2        0.15       11.63     24.05 o
   8  -2   2      118.56       63.66     22.37 o
  -8  -1   2       14.30       15.64     21.44 o
  -7  -1   2       42.35       46.12     27.34 o
  -6  -1   2      141.98      213.15     23.59 o
  -5  -1   2      215.85      217.80     16.84 o
  -4  -1   2       33.76       34.27     12.28 o
  -3  -1   2      611.16      673.35     15.27 o
  -2  -1   2      112.98       88.55      8.42 o
  -1  -1   2      660.53      639.12     13.80 o
   0  -1   2     8319.04     7767.99     85.12 o
   1  -1   2    11577.98    11362.63    134.21 o
   2  -1   2      436.12      411.92     16.17 o
   3  -1   2        2.26       11.76      7.82 o
   4  -1   2        1.89       23.45     17.20 o
   5  -1   2      221.81      256.70     20.88 o
   6  -1   2      184.53      207.02     17.23 o
   7  -1   2       88.81      136.66     40.11 o
   8  -1   2       17.91       34.05     30.28 o
  -8   0   2       61.41       61.59     21.89 o
  -7   0   2      173.55      203.95     22.72 o
  -6   0   2       10.76       -6.28     11.81 o
  -5   0   2      696.58      744.90     22.02 o
  -4   0   2     1843.87     1868.58     28.95 o
  -3   0   2       59.75       50.20      8.38 o
  -2   0   2     7122.32     6728.66     81.50 o
  -1   0   2       17.13       20.82      4.74 o
   1   0   2     1875.78     1832.18     24.14 o
   2   0   2     4054.24     3770.19     50.07 o
   3   0   2       90.34       81.05     15.97 o
   4   0   2      150.40      202.06     22.29 o
   5   0   2      651.83      674.61     35.96 o
   6   0   2      107.00      160.77     39.50 o
   7   0   2        3.09       24.87     15.51 o
   8   0   2       53.32       59.34     32.15 o
  -8   1   2      103.08       66.11     21.13 o
  -7   1   2      111.10       84.60     18.67 o
  -6   1   2       22.00       31.97     15.97 o
  -5   1   2       59.30       63.27     12.56 o
  -4   1   2      609.74      618.21     15.42 o
  -3   1   2     1282.65     1176.88     17.98 o
  -2   1   2     9445.82     8957.14    101.23 o
  -1   1   2      481.00      422.05      7.49 o
   0   1   2      533.18      450.57      9.34 o
   1   1   2      240.52      230.40      8.74 o
   2   1   2      595.89      599.86     16.91 o
   3   1   2       28.25       13.40      7.91 o
   4   1   2      575.87      584.10     22.40 o
   5   1   2      809.35      881.19     25.72 o
   6   1   2       91.50       65.79     25.38 o
   7   1   2       14.84       40.74     38.04 o
   8   1   2       54.17       52.25     24.40 o
  -8   2   2       32.21       50.69     19.42 o
  -7   2   2      146.24      131.53     33.66 o
  -6   2   2      114.46      113.67     17.01 o
  -5   2   2       48.58       58.92     38.73 o
  -4   2   2      625.17      538.32     14.83 o
  -3   2   2      157.94      162.31     28.13 o
  -2   2   2       12.23       14.31      6.30 o
  -1   2   2      486.76      476.70      9.63 o
   0   2   2       67.95       66.49      5.53 o
   1   2   2      308.19      317.04      8.61 o
   2   2   2       96.38       99.07      9.26 o
   3   2   2      770.81      847.54     16.09 o
   4   2   2      210.19      199.77     18.43 o
   5   2   2      490.31      511.07     34.50 o
   6   2   2       94.02       35.47     18.00 o
   7   2   2       18.90       20.98     12.87 o
   8   2   2       28.21       46.57     18.14 o
  -8   3   2        1.25       19.37     15.08 o
  -7   3   2       57.82       58.57     17.05 o
  -6   3   2      172.76      173.51     40.50 o
  -5   3   2      301.03      325.74     15.92 o
  -4   3   2     1779.52     1827.15     39.57 o
  -3   3   2     1627.15     1606.70     25.26 o
  -2   3   2      386.60      355.25     10.31 o
  -1   3   2       65.21       55.77      5.70 o
   0   3   2      173.06      143.58      8.68 o
   1   3   2     1313.41     1316.03     14.24 o
   2   3   2       84.85       84.46      8.11 o
   3   3   2       11.48       11.80     10.56 o
   4   3   2        2.49        9.52      7.50 o
   5   3   2        1.53       14.55     15.12 o
   6   3   2        0.46       -4.66     10.93 o
   7   3   2        0.31        7.57     14.16 o
  -8   4   2       42.45       11.40     24.48 o
  -7   4   2        1.16       -8.04     19.89 o
  -6   4   2      114.65      109.01     36.96 o
  -5   4   2       34.65       11.75      9.87 o
  -4   4   2      121.01      134.92     21.59 o
  -3   4   2      115.32      114.40     21.52 o
  -2   4   2      187.76      168.66     11.14 o
  -1   4   2      965.39      939.52     19.83 o
   0   4   2     2396.83     2430.05     24.22 o
   1   4   2     1571.57     1543.31     17.16 o
   2   4   2      848.03      856.58     15.68 o
   3   4   2       10.17       13.35     10.80 o
   4   4   2       43.86       56.59     13.67 o
   5   4   2       42.03       48.01      9.92 o
   6   4   2       14.48       23.38     16.20 o
   7   4   2        2.99        0.46     17.21 o
  -8   5   2       29.19       38.54     46.49 o
  -7   5   2        6.20       -3.73     12.68 o
  -6   5   2       18.15        4.62     16.79 o
  -5   5   2       17.19       15.75     11.13 o
  -4   5   2       62.91      103.98     29.43 o
  -3   5   2       93.32      117.99     16.49 o
  -2   5   2       18.89       24.31     13.76 o
  -1   5   2     1135.25     1159.22     31.74 o
   0   5   2     1159.64     1184.01     18.22 o
   1   5   2      837.11      865.90     20.90 o
   2   5   2      534.80      552.72     13.08 o
   3   5   2        5.00       19.88      6.67 o
   4   5   2      462.23      507.40     19.20 o
   5   5   2      292.79      300.79     29.37 o
   6   5   2      121.13      114.66     17.86 o
  -7   6   2        6.53       28.90     13.06 o
  -6   6   2       33.87       21.35     18.62 o
  -5   6   2       10.46       -9.29     10.14 o
  -4   6   2       38.20       60.39     16.21 o
  -3   6   2       50.32       50.98     14.85 o
  -2   6   2      148.27      185.20     27.51 o
  -1   6   2       15.98        7.75      6.81 o
   0   6   2      259.05      262.99     15.51 o
   1   6   2      402.40      396.64     11.40 o
   2   6   2      220.93      239.68     17.15 o
   3   6   2      187.93      194.11     19.52 o
   4   6   2       53.18       32.57     11.99 o
   5   6   2      229.28      193.44     13.86 o
  -6   7   2       22.35       23.21     19.19 o
  -5   7   2        0.43       -0.80     11.21 o
  -4   7   2      230.78      244.01     20.54 o
  -3   7   2      381.27      352.88     20.29 o
  -2   7   2        0.33        9.72     14.38 o
  -1   7   2       26.60       23.36     10.66 o
   0   7   2      280.41      293.09     13.48 o
   1   7   2        0.04        1.32      9.11 o
   2   7   2       34.97       45.04     16.68 o
   3   7   2      246.80      252.98     21.67 o
   4   7   2       36.57        7.67     20.43 o
  -5   8   2        2.11       -9.51     11.82 o
  -4   8   2      176.56      177.97     28.89 o
  -3   8   2       43.53       41.47     15.75 o
  -2   8   2       31.96       12.85      9.36 o
  -1   8   2       12.70        4.17      7.01 o
   0   8   2       72.71       63.45     12.86 o
   1   8   2      892.83      839.39     23.78 o
   2   8   2      177.29      139.86     10.40 o
   3   8   2        0.37       -2.31     25.51 o
  -4   9   2      151.49      127.10     29.82 o
  -3   9   2       82.15       59.18     49.80 o
  -2   9   2       65.67       53.43     10.08 o
  -1   9   2       58.24       41.65     11.80 o
   0   9   2      204.55      200.43     21.42 o
   1   9   2      265.40      218.99     18.72 o
  -1  -9   3       31.69       15.35     13.22 o
   0  -9   3       48.19       43.85     15.75 o
   1  -9   3       13.30        1.87     13.19 o
   2  -9   3        8.28        4.00     17.37 o
   3  -9   3        6.41       11.68     18.75 o
   4  -9   3       14.24        0.92     17.52 o
  -3  -8   3       66.55       10.18     16.47 o
  -2  -8   3       48.39       18.82     21.28 o
  -1  -8   3      148.46      156.53     22.08 o
   0  -8   3      268.94      291.78     44.90 o
   1  -8   3      220.54      252.08     20.33 o
   2  -8   3      101.45      132.94     35.96 o
   3  -8   3       24.91       28.28     18.44 o
   4  -8   3       10.57       20.08     21.56 o
   5  -8   3       12.38       15.64     22.87 o
  -5  -7   3        0.05       37.65     40.27 o
  -4  -7   3      112.56        7.22     32.12 o
  -3  -7   3       39.26      134.48     21.06 o
  -2  -7   3        7.52        9.99     13.57 o
  -1  -7   3      192.66      213.40     21.54 o
   0  -7   3      343.05      380.95     11.59 o
   1  -7   3      277.37      291.35     14.06 o
   2  -7   3       91.23       90.06     31.51 o
   3  -7   3       71.26      115.80     19.52 o
   4  -7   3      153.05      184.25     27.59 o
   5  -7   3       26.33       43.28     16.91 o
   6  -7   3        3.00        2.69     29.51 o
  -6  -6   3       21.15       41.04     26.28 o
  -5  -6   3       62.47       69.31     39.50 o
  -4  -6   3       38.98       52.26     20.29 o
  -3  -6   3      221.67      232.38     37.35 o
  -2  -6   3        2.47       -6.92     13.83 o
  -1  -6   3      239.75      233.48      7.91 o
   0  -6   3      124.38      139.30     11.40 o
   1  -6   3      250.61      260.20     23.05 o
   2  -6   3      616.68      692.95     23.98 o
   3  -6   3       26.28       31.99     11.46 o
   4  -6   3      341.37      325.07     17.71 o
   5  -6   3      110.81      117.00     15.54 o
   6  -6   3       69.27       91.24     28.43 o
   7  -6   3       37.02       84.01     33.20 o
  -6  -5   3      154.13      203.35     26.36 o
  -5  -5   3       18.99        6.47      5.59 o
  -4  -5   3      178.56      141.55     21.67 o
  -3  -5   3      121.38      129.72     34.27 o
  -2  -5   3        2.69       22.59     26.28 o
  -1  -5   3      319.78      346.95     12.07 o
   0  -5   3       38.94       25.76      6.00 o
   1  -5   3      167.60      167.83     19.06 o
   2  -5   3      158.48      191.39     24.67 o
   3  -5   3      185.78      213.20     19.29 o
   4  -5   3      358.10      352.38     35.58 o
   5  -5   3      119.15      123.16     24.59 o
   6  -5   3      224.65      152.45     28.36 o
   7  -5   3       62.25       38.42     15.62 o
  -7  -4   3       78.91       50.97     22.15 o
  -6  -4   3       19.88       36.25     17.53 o
  -5  -4   3        1.03       16.38     11.90 o
  -4  -4   3      691.92      664.84     28.26 o
  -3  -4   3      316.21      292.65     24.51 o
  -2  -4   3      160.43      212.25     29.82 o
  -1  -4   3      510.08      578.98     11.07 o
   0  -4   3       78.76       90.22     21.67 o
   1  -4   3       56.56       86.21     12.07 o
   2  -4   3     2226.84     2444.33     48.06 o
   3  -4   3       20.91        2.65     15.14 o
   4  -4   3      168.20      159.38     26.30 o
   5  -4   3      564.21      590.17     34.81 o
   6  -4   3      145.79      150.14     20.52 o
   7  -4   3        5.33       -2.99     22.48 o
   8  -4   3       66.41       34.21     21.90 o
  -7  -3   3      111.14      103.72     38.44 o
  -6  -3   3       24.60        4.78     27.45 o
  -5  -3   3        1.16        1.48      9.01 o
  -4  -3   3     1027.12     1057.13     20.31 o
  -3  -3   3      683.18      702.54     14.57 o
  -2  -3   3       10.98       -4.30      9.99 o
  -1  -3   3      440.27      412.31      7.77 o
   0  -3   3        8.98        9.68      9.22 o
   1  -3   3     2848.95     2873.53     46.06 o
   2  -3   3     1108.22     1155.65     24.41 o
   3  -3   3      383.01      419.30     24.72 o
   4  -3   3      182.68      176.82     15.11 o
   5  -3   3      760.09      801.16     40.99 o
   6  -3   3       48.63       57.47     14.43 o
   7  -3   3       19.21       -3.14     16.94 o
   8  -3   3       82.86       44.55     23.82 o
  -8  -2   3        1.37       32.99     42.57 o
  -7  -2   3      101.22       96.33     21.88 o
  -6  -2   3       87.14       85.59     26.33 o
  -5  -2   3      402.78      398.66     24.34 o
  -4  -2   3     1129.16     1179.03     31.12 o
  -3  -2   3      294.00      332.71     17.91 o
  -2  -2   3      216.28      191.68      7.09 o
  -1  -2   3      654.58      550.06     17.52 o
   0  -2   3      749.38      800.27     22.59 o
   1  -2   3      127.70      117.27     10.37 o
   2  -2   3       99.78      149.36     21.36 o
   3  -2   3      653.66      585.51     16.34 o
   4  -2   3      858.55      904.86     22.72 o
   5  -2   3       28.49       50.99     14.33 o
   6  -2   3        3.78       -6.87     15.24 o
   7  -2   3        9.82      -10.56     32.28 o
   8  -2   3       45.11       31.76     22.66 o
  -8  -1   3        0.86       20.43     17.04 o
  -7  -1   3       42.99       41.42     18.24 o
  -6  -1   3      164.81      182.60     28.13 o
  -5  -1   3      109.55      128.12     26.28 o
  -4  -1   3      737.25      781.35     22.59 o
  -3  -1   3     1348.99     1286.15     21.08 o
  -2  -1   3       52.19       89.15     29.82 o
  -1  -1   3      671.23      613.96     50.10 o
   0  -1   3     1334.25     1128.89     15.97 o
   1  -1   3       50.76       47.24     19.02 o
   2  -1   3       16.46       13.78      8.03 o
   3  -1   3       19.18       32.56     15.64 o
   4  -1   3      272.76      297.19     14.88 o
   5  -1   3       22.76       42.37     17.32 o
   6  -1   3       23.79       21.48     16.91 o
   7  -1   3      132.41      133.77     31.73 o
   8  -1   3       37.56       46.53     23.41 o
  -8   0   3       85.99      151.45     41.65 o
  -7   0   3       29.72       43.25     26.39 o
  -6   0   3      137.91      171.26     44.19 o
  -5   0   3       72.38       97.78     16.36 o
  -4   0   3      317.14      322.59     21.87 o
  -3   0   3     1522.83     1433.10     20.97 o
  -2   0   3     5708.39     5494.52     71.12 o
  -1   0   3    11113.56    11095.67    121.66 o
   0   0   3     1338.74     1333.43     17.82 o
   1   0   3     3571.36     3360.45     50.15 o
   2   0   3     1431.25     1262.30     30.35 o
   3   0   3      421.34      374.20     18.83 o
   4   0   3      498.67      520.76     17.38 o
   5   0   3      316.74      355.51     22.81 o
   6   0   3        6.38        0.93     11.88 o
   7   0   3        8.02       12.16     25.49 o
   8   0   3        2.61      -14.37     21.82 o
  -8   1   3       70.65       58.15     21.06 o
  -7   1   3      149.30      123.91     27.74 o
  -6   1   3        2.37       -4.38     27.05 o
  -5   1   3        2.50       14.69     13.52 o
  -4   1   3      143.95      218.57     13.40 o
  -3   1   3       22.75       14.34      7.73 o
  -2   1   3     1035.02     1042.69     14.40 o
  -1   1   3     1380.11     1219.05     14.83 o
   0   1   3      645.45      645.12     22.83 o
   1   1   3     1173.16     1108.27     17.59 o
   2   1   3      880.84      898.35     17.83 o
   3   1   3     2125.20     2116.93     33.75 o
   4   1   3     1234.98     1128.18     28.58 o
   5   1   3      992.40     1018.69     34.06 o
   6   1   3       78.00       81.32     15.55 o
   7   1   3       11.29        9.66     18.20 o
   8   1   3        0.30      -17.87     23.05 o
  -8   2   3       81.61       79.38     28.09 o
  -7   2   3      149.18      154.34     20.24 o
  -6   2   3       23.63       41.86     14.19 o
  -5   2   3      246.38      255.23     17.29 o
  -4   2   3      577.45      546.33     19.44 o
  -3   2   3      398.57      383.22     15.98 o
  -2   2   3      596.42      626.69     11.46 o
  -1   2   3        0.80        5.45      4.66 o
   0   2   3     1888.45     1818.46     17.71 o
   1   2   3     1362.33     1300.97     14.67 o
   2   2   3     2392.92     2338.15     27.03 o
   3   2   3       51.05       65.93      9.45 o
   4   2   3      121.35       96.55      9.93 o
   5   2   3      654.36      653.02     33.50 o
   6   2   3      524.74      536.17     28.26 o
   7   2   3       43.25       64.37     13.13 o
   8   2   3       86.18       92.40     27.78 o
  -8   3   3       82.79       75.20     28.01 o
  -7   3   3        3.80      -15.33     15.33 o
  -6   3   3      154.88      136.00     15.83 o
  -5   3   3      161.28      179.86     22.77 o
  -4   3   3     1046.82     1131.09     21.05 o
  -3   3   3     2091.85     2139.65     43.26 o
  -2   3   3      171.10      172.09      7.33 o
  -1   3   3      230.01      193.29      8.26 o
   0   3   3      937.95      935.02     16.62 o
   1   3   3       57.97       55.01      5.01 o
   2   3   3       21.97       13.44      7.88 o
   3   3   3      490.22      489.10     13.47 o
   4   3   3      307.59      336.35     16.62 o
   5   3   3       65.76       70.05     16.29 o
   6   3   3      230.80      239.78     18.36 o
   7   3   3        3.82       10.62     12.74 o
  -8   4   3        2.17       18.91     14.24 o
  -7   4   3        1.33       19.50     12.19 o
  -6   4   3      666.32      659.86     23.21 o
  -5   4   3      338.16      344.90     18.29 o
  -4   4   3      918.59      938.81     30.05 o
  -3   4   3      910.30      903.03     23.04 o
  -2   4   3      415.25      482.19     14.50 o
  -1   4   3     1353.06     1322.50     24.07 o
   0   4   3     1251.34     1288.90     17.88 o
   1   4   3       12.87       14.88      7.91 o
   2   4   3       60.81       64.47      6.08 o
   3   4   3      400.86      427.15     12.48 o
   4   4   3       16.30       18.27     10.97 o
   5   4   3       22.45       36.27      9.24 o
   6   4   3      124.66      128.75     30.17 o
   7   4   3       61.11       33.19     18.16 o
  -8   5   3       58.69      124.05     32.81 o
  -7   5   3       35.06      -10.07     11.40 o
  -6   5   3        0.21        9.73     11.51 o
  -5   5   3       63.83       39.65     15.91 o
  -4   5   3      587.06      651.14     25.05 o
  -3   5   3      615.42      600.19     16.45 o
  -2   5   3      367.82      388.23     12.68 o
  -1   5   3     1957.95     2054.61     57.71 o
   0   5   3     2136.09     2130.06     26.27 o
   1   5   3      891.68      890.77     24.22 o
   2   5   3       59.63       93.56     11.95 o
   3   5   3        0.72       -4.50      7.66 o
   4   5   3       58.92       93.11     23.94 o
   5   5   3        4.76       -1.15     10.52 o
   6   5   3        7.90       -2.97     13.60 o
  -7   6   3       37.95       38.55     19.21 o
  -6   6   3        2.27        6.04     16.17 o
  -5   6   3       53.93       39.02     12.26 o
  -4   6   3       57.15       43.56     14.18 o
  -3   6   3      552.58      630.90     14.35 o
  -2   6   3     1090.63     1175.76     40.65 o
  -1   6   3      390.86      440.71     11.91 o
   0   6   3      253.39      256.17     21.84 o
   1   6   3      267.29      272.06     14.13 o
   2   6   3      199.63      263.22     14.05 o
   3   6   3      164.23      161.81     10.40 o
   4   6   3       72.25       56.27     24.30 o
   5   6   3      195.70      208.52     34.71 o
  -6   7   3        5.05       -5.57      9.87 o
  -5   7   3        0.21        2.13      8.23 o
  -4   7   3       13.93       15.22     25.36 o
  -3   7   3       33.27       21.82     18.90 o
  -2   7   3       19.05       11.65     10.52 o
  -1   7   3       25.14       26.18      8.50 o
   0   7   3      194.48      194.29     10.90 o
   1   7   3      143.20      150.84     13.93 o
   2   7   3      256.21      255.59     19.33 o
   3   7   3      171.02      224.24     20.29 o
   4   7   3      125.49      129.56     22.13 o
  -5   8   3       95.73       61.28     27.36 o
  -4   8   3       78.98       43.49     22.90 o
  -3   8   3       55.58       55.86     18.30 o
  -2   8   3       14.78        5.31      7.48 o
  -1   8   3        3.61        2.68     10.20 o
   0   8   3       72.77       92.70     20.94 o
   1   8   3      880.39      786.03     21.78 o
   2   8   3      214.37      194.21     11.75 o
   3   8   3       14.25        6.76     15.37 o
  -4   9   3       79.72       61.48     25.21 o
  -3   9   3      238.26      213.97     26.90 o
  -2   9   3       57.11       34.81     14.81 o
  -1   9   3       41.40       10.01     10.28 o
   0   9   3        0.72       10.67      9.21 o
   1   9   3       67.05       38.03     14.62 o
  -1  -9   4       15.24       10.55     17.02 o
   0  -9   4        3.02       14.29     15.17 o
   1  -9   4        6.12        4.65     14.55 o
   2  -9   4        4.48       27.51     20.29 o
   3  -9   4        1.60      -20.13     20.13 o
   4  -9   4       16.04       24.13     35.96 o
  -3  -8   4       92.18       45.70     50.26 o
  -2  -8   4       29.75       26.46     16.52 o
  -1  -8   4       34.89       32.91     10.97 o
   0  -8   4        0.36       13.01      8.85 o
   1  -8   4        0.39       14.09      9.49 o
   2  -8   4       42.45       56.40     34.12 o
   3  -8   4        3.30        1.08     28.28 o
   4  -8   4       44.51       27.91     23.90 o
   5  -8   4        3.05       -5.52     19.06 o
  -5  -7   4       12.02       18.44     38.88 o
  -4  -7   4      394.52      319.68     30.43 o
  -3  -7   4      287.45      306.00     43.49 o
  -2  -7   4       64.58       77.25     13.91 o
  -1  -7   4      232.41      221.97     12.49 o
   0  -7   4      547.17      562.47     22.58 o
   1  -7   4      131.40      168.14     21.52 o
   2  -7   4       25.10       26.13     29.36 o
   3  -7   4        0.09       -4.95     18.51 o
   4  -7   4        0.72       20.05     17.52 o
   5  -7   4       11.58      -10.56     21.94 o
   6  -7   4       75.36       67.11     22.67 o
  -5  -6   4       72.60       29.20     22.75 o
  -4  -6   4      175.41      180.13     24.13 o
  -3  -6   4        9.10      -12.30     16.29 o
  -2  -6   4        7.31       11.44     12.87 o
  -1  -6   4      533.09      556.14     20.77 o
   0  -6   4      670.68      677.26     85.99 o
   1  -6   4      103.71       88.68     19.67 o
   2  -6   4        1.88        0.00     17.27 o
   3  -6   4      276.51      261.23     37.42 o
   4  -6   4        0.97       12.33     11.95 o
   5  -6   4       29.50       32.31     22.52 o
   6  -6   4       10.51       28.45     30.05 o
   7  -6   4        0.15       18.84     37.50 o
  -6  -5   4       28.56      -17.60     17.60 o
  -5  -5   4       22.53       11.99     33.81 o
  -4  -5   4      318.13      280.33     24.90 o
  -3  -5   4     1331.62     1250.13     40.27 o
  -2  -5   4      374.26      368.86     23.98 o
  -1  -5   4      386.05      372.56     11.84 o
   0  -5   4      549.70      563.28     25.67 o
   1  -5   4      171.21      172.75     20.59 o
   2  -5   4       91.33       89.73     15.51 o
   3  -5   4       35.81       65.62     16.67 o
   4  -5   4       53.12       54.58     31.35 o
   5  -5   4       30.31       12.79     20.81 o
   6  -5   4       23.17       43.27     18.09 o
   7  -5   4       58.78       29.10     31.58 o
  -7  -4   4        7.77       14.44     20.28 o
  -6  -4   4        1.97        6.40      8.30 o
  -5  -4   4      150.32       81.58     24.10 o
  -4  -4   4      179.79      117.30     29.30 o
  -3  -4   4      209.97      248.21     21.98 o
  -2  -4   4        1.48       -7.53     13.06 o
  -1  -4   4      340.94      376.08     16.81 o
   0  -4   4      235.16      198.72     15.98 o
   1  -4   4     3979.93     4220.46     54.17 o
   2  -4   4    10225.58    10825.42    151.05 o
   3  -4   4     1230.42     1281.96     27.91 o
   4  -4   4        4.56       19.39     22.06 o
   5  -4   4       16.49        5.38     20.43 o
   6  -4   4       39.50        4.48     17.21 o
   7  -4   4        0.26        3.25     17.37 o
   8  -4   4        0.05      -20.11     29.86 o
  -7  -3   4       86.82       99.31     25.04 o
  -6  -3   4       43.62       17.09     15.84 o
  -5  -3   4       56.16       42.88     10.10 o
  -4  -3   4      272.72      261.76     18.01 o
  -3  -3   4        4.19       -2.52      9.15 o
  -2  -3   4      259.01      317.99     17.21 o
  -1  -3   4       41.38       39.69      2.97 o
   0  -3   4      708.53      740.95     32.58 o
   1  -3   4     3564.88     3639.75     56.18 o
   2  -3   4     3033.93     3139.15     42.16 o
   3  -3   4      337.79      336.90     15.05 o
   4  -3   4      548.71      531.90     58.33 o
   5  -3   4      131.50      105.97     20.03 o
   6  -3   4      170.90      181.30     59.63 o
   7  -3   4       66.94       56.47     20.29 o
   8  -3   4        1.83       11.12     36.42 o
  -8  -2   4       34.51       42.89     23.93 o
  -7  -2   4       34.16       51.60     18.21 o
  -6  -2   4      236.85      220.38     18.02 o
  -5  -2   4      215.94      207.23     41.27 o
  -4  -2   4      983.00      985.93     27.81 o
  -3  -2   4      698.47      697.47     37.42 o
  -2  -2   4        1.04        1.54      1.96 o
  -1  -2   4       10.76       16.14      9.84 o
   0  -2   4     1122.49     1073.83     23.51 o
   1  -2   4     2356.30     2377.59     40.04 o
   2  -2   4       66.88       71.85      9.44 o
   3  -2   4      676.11      649.89     17.60 o
   4  -2   4       63.12      101.36     16.78 o
   5  -2   4       67.16       51.78     19.05 o
   6  -2   4      274.75      258.61     19.07 o
   7  -2   4      117.85      190.24     20.75 o
   8  -2   4       35.84       44.13     18.91 o
  -8  -1   4       23.11       -6.63     19.31 o
  -7  -1   4      410.80      392.27     27.74 o
  -6  -1   4      433.19      479.89     38.35 o
  -5  -1   4      379.82      374.32     18.39 o
  -4  -1   4     1324.50     1250.64     27.54 o
  -3  -1   4     3002.04     3218.74     44.94 o
  -2  -1   4        2.25        8.25      7.89 o
  -1  -1   4     1583.68     1431.63     17.69 o
   0  -1   4       17.20       14.15     14.61 o
   1  -1   4     1496.53     1407.52     26.43 o
   2  -1   4       45.49       54.64      8.96 o
   3  -1   4       44.19       58.41     21.82 o
   4  -1   4       49.43       67.97     15.50 o
   5  -1   4      459.09      464.30     45.26 o
   6  -1   4      656.32      707.86     29.80 o
   7  -1   4       45.21       67.06     17.42 o
   8  -1   4        1.72      -18.20     18.20 o
  -8   0   4        8.10       33.90     20.64 o
  -7   0   4       84.07       84.73     36.58 o
  -6   0   4      423.60      445.18     19.53 o
  -5   0   4      211.35      190.31     18.31 o
  -4   0   4        2.92        5.32      9.66 o
  -3   0   4     3696.64     3573.69     46.16 o
  -2   0   4     5765.47     5729.35     63.03 o
  -1   0   4     7206.60     7120.99    115.96 o
   0   0   4      283.28      272.01      7.05 o
   1   0   4     1337.99     1227.89     25.33 o
   2   0   4      397.26      351.79     14.24 o
   3   0   4      214.05      177.03     11.40 o
   4   0   4       36.92       49.39     14.50 o
   5   0   4       30.76       37.50     21.21 o
   6   0   4       95.66       76.52     25.95 o
   7   0   4        0.73      -14.07     15.16 o
   8   0   4        0.43       12.62     20.35 o
  -8   1   4        1.69       -7.06     17.62 o
  -7   1   4       81.84       50.48     14.46 o
  -6   1   4       12.05       22.95     16.57 o
  -5   1   4      335.72      336.16     15.84 o
  -4   1   4     1899.04     1875.50     31.49 o
  -3   1   4     4987.92     4935.24     64.33 o
  -2   1   4      441.24      372.64     14.22 o
  -1   1   4      115.34      115.51      5.26 o
   0   1   4     5675.43     5572.80     41.34 o
   1   1   4     2381.66     2266.22     21.83 o
   2   1   4     1172.87     1237.87     23.13 o
   3   1   4      870.50      820.02     25.59 o
   4   1   4      291.66      277.62     29.28 o
   5   1   4       82.64      134.90     31.74 o
   6   1   4       10.41        9.89     15.56 o
   7   1   4        1.88      -13.91     22.90 o
   8   1   4       49.67       22.08     22.15 o
  -8   2   4       16.36      -18.63     28.66 o
  -7   2   4       49.77       15.38     15.12 o
  -6   2   4        0.70        0.63     15.37 o
  -5   2   4       22.33       22.39     12.87 o
  -4   2   4      202.16      216.15     12.14 o
  -3   2   4        8.29        8.80      6.37 o
  -2   2   4      105.04      111.68      7.80 o
  -1   2   4     1077.03     1166.31     14.36 o
   0   2   4      628.03      581.71     12.73 o
   1   2   4     8743.90     8632.47     72.55 o
   2   2   4     5655.27     5599.73     59.85 o
   3   2   4     1546.02     1505.13     19.13 o
   4   2   4      332.02      331.63     22.38 o
   5   2   4      290.58      305.20     24.99 o
   6   2   4      245.33      250.38     21.51 o
   7   2   4       12.51        6.81     18.10 o
  -8   3   4       73.84       97.92     19.53 o
  -7   3   4       47.73       44.87     13.26 o
  -6   3   4        0.64        5.10     18.14 o
  -5   3   4        0.85        3.86     16.68 o
  -4   3   4      143.84      163.24     10.11 o
  -3   3   4       12.56       14.37      9.05 o
  -2   3   4      545.86      546.56     26.90 o
  -1   3   4       72.40       57.51      6.09 o
   0   3   4      201.69      190.08      6.45 o
   1   3   4      138.33      136.51      5.45 o
   2   3   4       70.40       71.42     16.33 o
   3   3   4      601.30      608.04     17.08 o
   4   3   4       89.36       77.00     13.65 o
   5   3   4      294.11      294.99     14.23 o
   6   3   4      287.94      314.11     20.34 o
   7   3   4       79.30       74.30     17.43 o
  -8   4   4       13.69       13.39     61.78 o
  -7   4   4       69.63       53.93     23.82 o
  -6   4   4      164.30      187.67     59.32 o
  -5   4   4      723.78      730.41     18.67 o
  -4   4   4      694.19      669.64     69.85 o
  -3   4   4      835.11      835.92     21.23 o
  -2   4   4       35.99       52.02      5.72 o
  -1   4   4       22.88       30.67      7.23 o
   0   4   4       60.96       82.55     13.15 o
   1   4   4       18.40       21.98      5.50 o
   2   4   4      861.56      915.53     12.17 o
   3   4   4       95.93      110.55      9.76 o
   4   4   4       87.72       92.32     11.98 o
   5   4   4       54.46       66.43     15.95 o
   6   4   4      139.58      138.30     13.03 o
   7   4   4      136.52      135.33     31.79 o
  -8   5   4      206.03      183.71     47.26 o
  -7   5   4      138.29      110.81     17.37 o
  -6   5   4       45.40       27.12     17.13 o
  -5   5   4        8.16       -0.40      8.39 o
  -4   5   4       15.86       23.60      9.77 o
  -3   5   4      922.58      939.52     18.99 o
  -2   5   4      642.27      640.43     19.52 o
  -1   5   4       36.86       37.47      7.56 o
   0   5   4      820.67      798.39     14.13 o
   1   5   4        1.61       -0.09     10.45 o
   2   5   4        0.18        1.00      6.46 o
   3   5   4      131.26      120.68     14.21 o
   4   5   4      362.45      396.30     14.80 o
   5   5   4      122.54      117.13     15.17 o
   6   5   4      202.39      223.25     33.02 o
  -7   6   4       76.96       83.32     13.17 o
  -6   6   4       53.26       38.02     12.32 o
  -5   6   4      169.32      178.31     46.03 o
  -4   6   4       35.62       25.21      9.00 o
  -3   6   4      914.35      939.20     23.45 o
  -2   6   4      550.41      587.89     23.54 o
  -1   6   4      215.44      223.33     12.74 o
   0   6   4       11.26       17.81      6.48 o
   1   6   4      294.82      326.19     18.66 o
   2   6   4     3030.43     3025.45     46.82 o
   3   6   4      628.61      620.62     25.74 o
   4   6   4        2.46       -3.92     12.41 o
   5   6   4       33.68       32.78     23.28 o
  -6   7   4        6.77      -13.07     13.07 o
  -5   7   4       42.85       44.28     15.63 o
  -4   7   4      140.88      178.71     16.13 o
  -3   7   4       60.01       74.59      9.64 o
  -2   7   4       34.52       22.19      6.28 o
  -1   7   4       12.05        7.48      8.97 o
   0   7   4       99.53      101.54     14.69 o
   1   7   4      340.93      334.74     11.52 o
   2   7   4      475.05      485.12     18.17 o
   3   7   4       50.64       55.02     26.74 o
   4   7   4       31.26       43.80     31.20 o
  -5   8   4        1.71        3.05     13.20 o
  -4   8   4        6.24        3.60     12.54 o
  -3   8   4       45.92       36.48     17.29 o
  -2   8   4      213.72      165.97     25.62 o
  -1   8   4      266.54      299.57     30.04 o
   0   8   4       46.40       46.12      7.96 o
   1   8   4      250.71      216.72     17.10 o
   2   8   4       15.26       28.27     19.27 o
   3   8   4        3.25       47.34     28.43 o
  -2   9   4       16.85       12.08     12.41 o
  -1   9   4       11.12       23.60      9.91 o
   0   9   4        1.69        9.11      7.69 o
   1   9   4       28.45       23.63     10.77 o
  -1  -9   5        1.11      -14.39     14.39 o
   0  -9   5      127.06       99.17     32.51 o
   1  -9   5       61.54       59.35     23.44 o
   2  -9   5       14.79       29.51     21.52 o
   3  -9   5        2.92       17.37     20.90 o
  -3  -8   5        1.80      -12.48     18.57 o
  -2  -8   5        1.80        4.70     12.48 o
  -1  -8   5        7.48       18.56     21.84 o
   0  -8   5      101.33       82.13     10.41 o
   1  -8   5       84.70       77.64     14.50 o
   2  -8   5      178.99      273.42     44.57 o
   3  -8   5      296.10      222.70     45.03 o
   4  -8   5      112.02       78.11     27.31 o
   5  -8   5       60.47       51.36     16.62 o
  -4  -7   5       62.78       54.10     38.27 o
  -3  -7   5       19.21       13.34     14.75 o
  -2  -7   5        8.23       -0.25     13.47 o
  -1  -7   5        8.82       13.50      7.25 o
   0  -7   5       61.84       77.35      7.27 o
   1  -7   5       89.47       73.93     34.43 o
   2  -7   5      174.49      168.91     37.96 o
   3  -7   5        0.36      -23.21     23.21 o
   4  -7   5       11.92       -0.93     13.57 o
   5  -7   5       88.39       66.87     26.41 o
   6  -7   5       71.14       77.27     18.08 o
  -5  -6   5      135.21      136.63     27.36 o
  -4  -6   5        7.51       22.29     32.89 o
  -3  -6   5       64.13       77.00     19.52 o
  -2  -6   5       30.25       28.79     18.14 o
  -1  -6   5       60.01       65.40      7.14 o
   0  -6   5      205.60      204.05     32.58 o
   1  -6   5        5.17        5.38     16.45 o
   2  -6   5      281.52      256.95     35.81 o
   3  -6   5      969.58      961.96     25.84 o
   4  -6   5       67.79       59.45     48.11 o
   5  -6   5      233.99      238.99     19.45 o
   6  -6   5      307.26      217.06     34.06 o
   7  -6   5      168.84      210.93     34.20 o
  -6  -5   5       21.38       -7.84     36.12 o
  -5  -5   5       33.94       55.94     22.29 o
  -4  -5   5      126.06      122.49     36.27 o
  -3  -5   5     1589.40     1607.15     45.03 o
  -2  -5   5      460.83      437.56     25.82 o
  -1  -5   5        6.20        3.83      5.47 o
   0  -5   5      748.72      758.47     46.88 o
   1  -5   5       31.00       27.05     16.91 o
   2  -5   5      768.53      755.32     26.27 o
   3  -5   5      613.27      620.01     23.59 o
   4  -5   5      123.24       88.63     25.58 o
   5  -5   5       54.41       20.51     24.54 o
   6  -5   5      102.53       66.02     25.67 o
   7  -5   5       10.85       19.17     26.95 o
  -7  -4   5        0.02        5.66     22.59 o
  -6  -4   5      275.98      339.01     27.52 o
  -5  -4   5      104.24       79.78     32.31 o
  -4  -4   5      376.53      283.47    199.65 o
  -3  -4   5     1674.50     1662.02     45.49 o
  -2  -4   5     1150.84     1070.00     48.72 o
  -1  -4   5      307.56      313.08     15.46 o
   0  -4   5      624.66      487.05     21.82 o
   1  -4   5       48.31       46.38     13.37 o
   2  -4   5      792.56      875.95     26.04 o
   3  -4   5        9.53       15.24     15.08 o
   4  -4   5      158.35      162.09     16.84 o
   5  -4   5       56.52       48.02     15.98 o
   6  -4   5       27.70       39.55     18.75 o
   7  -4   5       21.58       29.35     16.28 o
   8  -4   5        3.46      -18.97     22.60 o
  -7  -3   5       26.95       28.06     16.94 o
  -6  -3   5       41.09       40.88      8.57 o
  -5  -3   5       41.77       41.40      9.24 o
  -4  -3   5       22.26       15.58      6.47 o
  -3  -3   5       83.82       90.91     29.28 o
  -2  -3   5      291.53      253.90     16.60 o
  -1  -3   5     1528.91     1535.45     31.20 o
   0  -3   5     4704.67     4878.94     84.07 o
   1  -3   5     4936.06     4800.65     71.88 o
   2  -3   5     1135.08     1121.24     47.80 o
   3  -3   5      418.63      470.54     45.34 o
   4  -3   5      649.45      655.12     23.14 o
   5  -3   5      108.78      112.54     24.36 o
   6  -3   5       21.02       31.28     17.51 o
   7  -3   5       11.19        8.59     17.74 o
   8  -3   5       21.77       31.45     22.25 o
  -8  -2   5       39.54       66.69     19.65 o
  -7  -2   5       12.09       -3.18     16.55 o
  -6  -2   5       62.87       61.20     24.44 o
  -5  -2   5       13.86       20.81     21.67 o
  -4  -2   5      126.10      108.19     13.53 o
  -3  -2   5       86.46      119.94     14.68 o
  -2  -2   5      105.24       92.37     12.45 o
  -1  -2   5      105.61      102.70     45.26 o
   0  -2   5      382.97      385.57     12.16 o
   1  -2   5     4657.27     4515.91     61.78 o
   2  -2   5     1306.22     1219.99     35.43 o
   3  -2   5     1207.56     1115.26     26.98 o
   4  -2   5      957.48      956.29     30.64 o
   5  -2   5      448.25      469.74     54.94 o
   6  -2   5      173.77      158.46     30.08 o
   7  -2   5       53.14       64.95     21.19 o
   8  -2   5       18.52       15.88     20.95 o
  -8  -1   5       96.53      125.31     24.29 o
  -7  -1   5      330.47      363.26     35.99 o
  -6  -1   5      260.58      310.80     29.37 o
  -5  -1   5       75.23       90.48     23.86 o
  -4  -1   5      551.24      542.64     16.68 o
  -3  -1   5      358.94      372.22     22.98 o
  -2  -1   5      164.06      159.27     39.19 o
  -1  -1   5      113.28      116.67     10.04 o
   0  -1   5      943.07      935.46     60.40 o
   1  -1   5      449.94      378.57     13.25 o
   2  -1   5       52.37       41.45     10.27 o
   3  -1   5       59.64       84.36     13.57 o
   4  -1   5      292.68      324.84     32.04 o
   5  -1   5      851.19      896.91     33.01 o
   6  -1   5      927.58      943.73     29.00 o
   7  -1   5      182.53      222.78     21.11 o
   8  -1   5       30.96       36.25     22.40 o
  -8   0   5       39.46       54.25     28.36 o
  -7   0   5      289.57      364.59     33.50 o
  -6   0   5      531.15      551.35     20.40 o
  -5   0   5      198.75      220.20     18.19 o
  -4   0   5      110.06      130.72     12.81 o
  -3   0   5     1110.30     1134.89     17.93 o
  -2   0   5     2902.39     2880.78     35.15 o
  -1   0   5        0.40        5.65      4.28 o
   0   0   5        8.95       26.90      5.37 o
   1   0   5     1302.46     1314.48     36.35 o
   2   0   5      178.58      184.60     23.51 o
   3   0   5      395.90      386.01     13.73 o
   4   0   5      122.76      168.36     16.93 o
   5   0   5       69.62       65.12     18.22 o
   6   0   5      111.32      133.51     39.65 o
   7   0   5       78.77       79.20     18.05 o
   8   0   5        1.37        9.74     20.45 o
  -8   1   5       14.17       45.37     32.28 o
  -7   1   5        9.90       16.04     16.01 o
  -6   1   5      191.77      188.38     14.75 o
  -5   1   5      322.84      364.82     19.08 o
  -4   1   5     2251.92     2214.65     40.63 o
  -3   1   5     5448.78     5399.60     64.73 o
  -2   1   5     4803.53     4706.23     50.71 o
  -1   1   5      854.07      789.60     13.68 o
   0   1   5     6897.54     6861.89     54.39 o
   1   1   5     4452.01     4415.29     41.05 o
   2   1   5       22.35       23.74      6.25 o
   3   1   5        0.01        2.85      7.51 o
   4   1   5       63.77       65.15     12.43 o
   5   1   5      313.22      370.67     28.43 o
   6   1   5       14.84       21.25     17.40 o
   7   1   5       70.62       23.59     19.79 o
   8   1   5       39.46       35.83     21.06 o
  -8   2   5        8.13       37.50     18.49 o
  -7   2   5       11.66       12.56     20.72 o
  -6   2   5        0.72        3.84      9.63 o
  -5   2   5      403.41      402.61     27.90 o
  -4   2   5       87.81       98.92     10.64 o
  -3   2   5      519.70      525.03     20.21 o
  -2   2   5      520.98      471.17      9.45 o
  -1   2   5      656.30      672.86     27.97 o
   0   2   5      635.30      607.97      9.98 o
   1   2   5     6289.45     6278.43     51.23 o
   2   2   5      764.16      816.82     13.29 o
   3   2   5     1033.47     1082.85     16.19 o
   4   2   5       24.52       25.30     10.04 o
   5   2   5       33.55       46.49     11.75 o
   6   2   5        8.02       -9.97      9.97 o
   7   2   5       39.79       38.15     17.10 o
  -8   3   5        3.79       49.96     79.46 o
  -7   3   5      339.32      368.97     28.59 o
  -6   3   5       20.38       54.17     10.85 o
  -5   3   5       86.90      106.35     26.43 o
  -4   3   5      220.85      228.66     30.51 o
  -3   3   5     1072.39     1048.67     21.82 o
  -2   3   5      848.54      819.40     31.66 o
  -1   3   5      347.22      329.92     14.25 o
   0   3   5     2369.09     2440.70     24.69 o
   1   3   5      721.73      735.04     12.66 o
   2   3   5      240.88      213.27     12.45 o
   3   3   5       89.36       80.82      9.83 o
   4   3   5        3.98       16.94     11.28 o
   5   3   5      243.49      240.68     13.58 o
   6   3   5       25.58       32.16     11.43 o
   7   3   5       69.29       65.51     20.84 o
  -8   4   5       67.24       89.48     27.66 o
  -7   4   5      433.64      409.28     18.96 o
  -6   4   5      138.93      117.99     12.12 o
  -5   4   5       52.54       41.16     10.71 o
  -4   4   5      379.76      348.63     14.75 o
  -3   4   5      174.48      186.73     20.36 o
  -2   4   5      222.93      255.70     11.68 o
  -1   4   5      902.32      934.43     23.80 o
   0   4   5     1511.33     1583.82     22.32 o
   1   4   5     1069.78     1048.43     15.23 o
   2   4   5      249.49      269.05      9.88 o
   3   4   5      481.20      477.18     14.19 o
   4   4   5        2.52        6.81      7.26 o
   5   4   5       29.09       39.89     21.86 o
   6   4   5      108.30      167.47     25.92 o
  -8   5   5      138.87       94.01     27.14 o
  -7   5   5       84.61       60.31     23.75 o
  -6   5   5       13.47       10.47     10.74 o
  -5   5   5        6.14        4.75      8.39 o
  -4   5   5        6.56        0.56      7.04 o
  -3   5   5       69.17       75.54     11.17 o
  -2   5   5       24.28       20.62     11.76 o
  -1   5   5      265.64      292.53     10.63 o
   0   5   5        0.39        0.30      4.88 o
   1   5   5      278.82      281.01     14.07 o
   2   5   5      213.66      216.52     14.95 o
   3   5   5       23.22       33.95     10.00 o
   4   5   5      331.40      333.88     19.73 o
   5   5   5      313.32      343.02     32.53 o
   6   5   5      122.92      100.19     16.52 o
  -7   6   5        6.89      -14.19     14.19 o
  -6   6   5       40.64       42.14     16.63 o
  -5   6   5       21.94       28.12      8.32 o
  -4   6   5       30.62       38.01     10.45 o
  -3   6   5      453.51      442.10     33.74 o
  -2   6   5      809.07      835.00     27.82 o
  -1   6   5      138.02      179.30      9.86 o
   0   6   5        1.25       -2.22      6.08 o
   1   6   5      148.68      168.30     19.83 o
   2   6   5      871.53      869.06     21.51 o
   3   6   5      264.16      257.18     12.59 o
   4   6   5       26.49       11.40     13.36 o
   5   6   5        1.75       -2.10     11.02 o
  -6   7   5       53.74       33.53     17.37 o
  -5   7   5      210.40      177.52     17.17 o
  -4   7   5      191.03      187.62     15.15 o
  -3   7   5       29.95       35.34      8.92 o
  -2   7   5       19.96       22.07      7.84 o
  -1   7   5        6.35        6.32      5.93 o
   0   7   5       68.91       51.27      9.98 o
   1   7   5        5.65       17.42      7.34 o
   2   7   5      225.74      192.18     12.17 o
   3   7   5        2.36        3.38     13.22 o
   4   7   5        0.14       -7.07     15.98 o
  -5   8   5       21.62       14.29      7.86 o
  -4   8   5       31.74       20.87      9.99 o
  -3   8   5       66.80       27.58      9.62 o
  -2   8   5      142.48      139.10     15.69 o
  -1   8   5        7.83        7.88      9.32 o
   0   8   5       89.08       79.33      7.98 o
   1   8   5       65.70       63.82     12.79 o
   2   8   5       48.09       36.02      9.17 o
   3   8   5       14.88       47.18     16.75 o
   0   9   5       28.52       14.03      8.89 o
   1   9   5       11.30       -2.85      7.88 o
  -1  -9   6        5.82       15.50     18.52 o
   0  -9   6      113.94      110.96     29.18 o
   1  -9   6      175.08      174.23     22.60 o
   2  -9   6       30.25       40.42     23.05 o
   3  -9   6       12.33        5.84     35.66 o
  -3  -8   6      368.94      357.91     23.74 o
  -2  -8   6      196.99      251.00     48.87 o
  -1  -8   6      121.51      145.13     57.10 o
   0  -8   6      461.15      399.54     58.95 o
   1  -8   6      388.65      361.23     19.14 o
   2  -8   6       23.16       13.22     34.27 o
   3  -8   6        3.92       27.66     35.81 o
   4  -8   6       58.17        1.38     22.88 o
   5  -8   6        4.70       -6.29     14.58 o
  -4  -7   6        1.36      -12.60     34.89 o
  -3  -7   6       23.17       18.95     13.84 o
  -2  -7   6      143.54      220.40     20.79 o
  -1  -7   6      125.42      130.80     17.10 o
   0  -7   6      417.42      414.57     30.96 o
   1  -7   6      499.01      504.88     49.34 o
   2  -7   6      418.82      502.88     48.57 o
   3  -7   6       70.44       78.75     28.59 o
   4  -7   6        1.14       21.26     16.76 o
   5  -7   6       33.36       26.15     23.59 o
   6  -7   6       11.87       18.57     25.21 o
  -5  -6   6      250.36      370.70     53.18 o
  -4  -6   6       94.73       93.75     23.36 o
  -3  -6   6      127.32       83.92     34.89 o
  -2  -6   6        3.68        7.08     13.59 o
  -1  -6   6       37.61       26.71      6.19 o
   0  -6   6       29.68       35.04     19.21 o
   1  -6   6      126.67      108.20     22.75 o
   2  -6   6      763.86      817.70     37.48 o
   3  -6   6     1111.82     1094.76     33.25 o
   4  -6   6      755.91      778.81     58.02 o
   5  -6   6      104.88      109.03     21.37 o
   6  -6   6       36.01       30.31     20.00 o
   7  -6   6       49.53       39.07     20.21 o
  -6  -5   6       15.49        3.84     20.75 o
  -5  -5   6        1.08       15.83     34.27 o
  -4  -5   6       96.32       55.64     19.98 o
  -3  -5   6      304.34      262.81     38.88 o
  -2  -5   6        0.45        0.61     24.90 o
  -1  -5   6       72.44       96.35     12.24 o
   0  -5   6      282.47      268.96     39.19 o
   1  -5   6        7.69       -5.53     16.45 o
   2  -5   6      269.22      314.13     41.11 o
   3  -5   6      145.75      175.46     17.40 o
   4  -5   6       93.03       83.23     15.04 o
   5  -5   6      142.20      139.75     47.26 o
   6  -5   6       15.65       45.78     15.81 o
   7  -5   6        0.29      -14.98     19.87 o
  -7  -4   6       38.99       50.25     23.76 o
  -6  -4   6      175.15      217.85     27.90 o
  -5  -4   6      522.87      468.69     84.91 o
  -4  -4   6      697.54      742.33     32.28 o
  -3  -4   6     1531.45     1515.09     64.55 o
  -2  -4   6     1538.53     1463.76     38.58 o
  -1  -4   6      195.18      182.27     11.67 o
   0  -4   6        2.99       14.29     22.59 o
   1  -4   6       41.87       35.73     10.50 o
   2  -4   6      441.50      448.55     22.07 o
   3  -4   6        3.80        8.16     15.29 o
   4  -4   6       11.15      -13.69     13.69 o
   5  -4   6        5.96      -10.66     26.20 o
   6  -4   6        5.79        6.06     23.63 o
   7  -4   6      146.61      147.81     49.10 o
  -7  -3   6        1.13       -0.92      9.82 o
  -6  -3   6       30.01       38.31      7.62 o
  -5  -3   6      212.38      216.35     26.60 o
  -4  -3   6      434.66      414.20     30.90 o
  -3  -3   6      268.45      257.59     33.97 o
  -2  -3   6     1124.19     1098.28     29.20 o
  -1  -3   6      714.96      686.31     32.04 o
   0  -3   6     4025.80     4077.59     72.24 o
   1  -3   6     1049.79      965.79     23.74 o
   2  -3   6      105.43      122.07     15.45 o
   3  -3   6      154.04      148.75     17.67 o
   4  -3   6        2.19       18.08     16.72 o
   5  -3   6        7.06       21.55     16.85 o
   6  -3   6       44.41       52.64     19.32 o
   7  -3   6       50.32       55.02     17.76 o
   8  -3   6        3.15       24.36     18.65 o
  -8  -2   6       15.95       21.27     17.87 o
  -7  -2   6        4.72       33.11     34.20 o
  -6  -2   6       36.49       38.04     16.67 o
  -5  -2   6       45.37       41.10     13.14 o
  -4  -2   6      195.17      228.86     18.52 o
  -3  -2   6       71.91       76.22     10.45 o
  -2  -2   6     1730.40     1610.84     46.57 o
  -1  -2   6       37.40       33.81      4.30 o
   0  -2   6     1452.61     1413.00     30.82 o
   1  -2   6     1591.21     1481.08     27.33 o
   2  -2   6     1965.18     1958.42     41.49 o
   3  -2   6      868.57      812.68     24.48 o
   4  -2   6     1081.93     1046.58     32.91 o
   5  -2   6      104.16      140.21     58.56 o
   6  -2   6        1.09       17.80     17.27 o
   7  -2   6       12.40      -12.68     19.50 o
   8  -2   6        1.16       -4.87     16.72 o
  -8  -1   6       81.84      105.79     23.84 o
  -7  -1   6        1.84      -13.19     18.21 o
  -6  -1   6       32.45       42.66     13.31 o
  -5  -1   6       74.34       47.91     13.14 o
  -4  -1   6        6.91       -8.47     16.03 o
  -3  -1   6      198.91      200.90     24.59 o
  -2  -1   6     1810.03     1760.44     22.59 o
  -1  -1   6       51.48       74.99      6.53 o
   0  -1   6      362.19      351.27     11.10 o
   1  -1   6     1148.98     1037.74     24.13 o
   2  -1   6      177.88      151.19     12.67 o
   3  -1   6        4.88        7.81     17.67 o
   4  -1   6      161.10      179.92     16.04 o
   5  -1   6      298.50      291.02     85.76 o
   6  -1   6      309.29      357.80     87.07 o
   7  -1   6       21.72       27.36     28.91 o
   8  -1   6       14.92       23.32     23.59 o
  -8   0   6       47.25       49.94     29.05 o
  -7   0   6      134.96      217.85     27.36 o
  -6   0   6      301.99      324.41     20.84 o
  -5   0   6        0.31        6.06      9.99 o
  -4   0   6       43.31       63.29      9.45 o
  -3   0   6      424.42      386.76     11.14 o
  -2   0   6        5.31       14.99      3.98 o
  -1   0   6      113.33      120.26      5.71 o
   0   0   6      492.18      590.98     10.42 o
   1   0   6      497.33      485.60      9.79 o
   2   0   6     1681.73     1621.52     32.84 o
   3   0   6     1575.90     1503.57     35.50 o
   4   0   6      609.35      585.02     23.44 o
   5   0   6      268.41      293.08     19.33 o
   6   0   6       28.08       28.82     14.31 o
   7   0   6      110.80       93.62     22.58 o
   8   0   6        7.09        9.45     22.20 o
  -8   1   6      145.35      109.23     50.26 o
  -7   1   6       70.43       63.35     16.78 o
  -6   1   6      381.25      390.50     17.02 o
  -5   1   6       10.10       16.93     12.54 o
  -4   1   6     1064.92     1061.06     24.51 o
  -3   1   6     1616.24     1656.99     20.92 o
  -2   1   6      215.57      280.16      6.14 o
  -1   1   6      623.84      619.38      6.95 o
   0   1   6      336.35      310.95      7.09 o
   1   1   6        0.98        4.12      4.36 o
   2   1   6     1428.76     1386.14     20.23 o
   3   1   6       96.45      117.82     12.33 o
   4   1   6      237.03      269.64     26.59 o
   5   1   6      160.25      206.32     27.28 o
   6   1   6        1.58        7.29     13.21 o
   7   1   6       23.14       22.73     16.34 o
   8   1   6       33.61       26.59     17.97 o
  -8   2   6       25.27       11.35     15.83 o
  -7   2   6       60.98       59.63     13.47 o
  -6   2   6        9.01       17.21     30.74 o
  -5   2   6       35.62       36.75     14.06 o
  -4   2   6      356.65      387.27     11.71 o
  -3   2   6     1918.41     1954.19     22.60 o
  -2   2   6     1644.90     1584.97     28.74 o
  -1   2   6      456.47      469.37     25.82 o
   0   2   6        0.60        3.63      3.12 o
   1   2   6     1446.61     1507.21     14.37 o
   2   2   6        0.40        3.45      4.95 o
   3   2   6      657.58      615.53     22.06 o
   4   2   6      361.79      380.41     16.55 o
   5   2   6      264.10      284.80     15.17 o
   6   2   6      243.37      241.12     24.26 o
   7   2   6      133.81      161.59     18.59 o
  -8   3   6        0.15       -4.94     12.47 o
  -7   3   6      223.54      267.33     25.05 o
  -6   3   6      276.25      300.49     23.24 o
  -5   3   6      128.86      124.40     19.52 o
  -4   3   6       16.60       12.55     11.40 o
  -3   3   6       34.29       43.70      6.02 o
  -2   3   6      912.50      902.42     10.05 o
  -1   3   6     1453.86     1269.09     33.86 o
   0   3   6      173.93      147.80     14.52 o
   1   3   6      501.73      494.12     17.61 o
   2   3   6       22.43       25.24      8.16 o
   3   3   6       15.83        9.28      9.25 o
   4   3   6      386.92      386.53     17.32 o
   5   3   6       97.11      116.48     20.86 o
   6   3   6       48.01       43.78     17.24 o
   7   3   6       55.19       78.64     18.99 o
  -8   4   6       54.22       18.42     22.24 o
  -7   4   6      643.60      601.64     32.16 o
  -6   4   6      368.47      374.67     19.75 o
  -5   4   6      147.20      135.99     38.50 o
  -4   4   6       36.54       29.66      8.78 o
  -3   4   6       88.74       84.71     14.22 o
  -2   4   6     1263.94     1311.08     21.24 o
  -1   4   6       22.71       23.14      4.03 o
   0   4   6     1396.63     1557.89     29.20 o
   1   4   6       50.58       55.65      5.59 o
   2   4   6      240.00      241.67     11.18 o
   3   4   6     2210.09     2268.44     28.89 o
   4   4   6      448.53      481.07     26.30 o
   5   4   6       26.46       44.12     17.13 o
   6   4   6      132.78      168.29     39.59 o
  -8   5   6        0.09        3.98     38.42 o
  -7   5   6       17.49       -5.49     12.83 o
  -6   5   6        1.45       -3.64      9.49 o
  -5   5   6        2.44       10.12     17.52 o
  -4   5   6        2.02        8.55      9.84 o
  -3   5   6      574.54      563.70     10.16 o
  -2   5   6     1460.38     1468.57     23.89 o
  -1   5   6      296.48      280.06     10.50 o
   0   5   6      218.69      254.99     14.35 o
   1   5   6      368.75      396.41     11.98 o
   2   5   6      901.18     1010.42     15.31 o
   3   5   6      643.20      733.80     15.81 o
   4   5   6        6.53       11.79     12.99 o
   5   5   6      100.61      118.59     23.13 o
   6   5   6       22.87       36.30     11.86 o
  -7   6   6       65.75       29.07     14.16 o
  -6   6   6        0.20       -8.40     10.63 o
  -5   6   6       29.83       27.17      9.07 o
  -4   6   6      142.24      184.64     30.66 o
  -3   6   6        6.04        8.10     10.12 o
  -2   6   6        6.63       17.34      5.24 o
  -1   6   6      126.49      134.46      9.31 o
   0   6   6      737.55      787.05     22.97 o
   1   6   6      137.11      166.30     23.51 o
   2   6   6     1118.71     1120.62     26.82 o
   3   6   6      177.63      208.05     16.14 o
   4   6   6       81.77      113.20     31.17 o
   5   6   6       45.13       45.73     16.46 o
  -6   7   6       10.65        7.16      9.64 o
  -5   7   6      117.76      113.72     12.06 o
  -4   7   6      184.76      170.64     25.90 o
  -3   7   6        0.74        0.40     23.90 o
  -2   7   6       23.31       10.45      7.51 o
  -1   7   6       51.90       32.11      7.63 o
   0   7   6        0.22        1.12      5.55 o
   1   7   6        8.18       14.72      8.01 o
   2   7   6      343.62      313.68     17.00 o
   3   7   6       52.90       51.95     26.28 o
   4   7   6       45.52       14.36     20.83 o
  -4   8   6       16.16      -20.13     20.13 o
  -3   8   6        3.91        3.54      8.26 o
  -2   8   6       14.38        8.08      9.07 o
  -1   8   6       19.61       13.77      8.04 o
   0   8   6        0.89        3.50      5.70 o
   1   8   6        0.09       -8.14      9.09 o
   2   8   6       68.83       61.52     11.73 o
   3   8   6      103.76       92.98     18.29 o
   0   9   6       21.86       11.99     25.36 o
   1   9   6        3.40        1.38     23.21 o
  -1  -9   7        3.24       15.07     36.42 o
   0  -9   7       10.05       33.60     15.93 o
   1  -9   7        0.36       20.33     18.26 o
   2  -9   7        0.27       40.27     23.98 o
   3  -9   7        0.06      -15.52     39.50 o
  -3  -8   7        8.70       23.04     19.50 o
  -2  -8   7      129.14      146.00     31.09 o
  -1  -8   7       71.51       77.20     16.08 o
   0  -8   7        5.60       10.10      5.81 o
   1  -8   7       44.21       42.69      9.15 o
   2  -8   7        0.05        5.69     33.20 o
   3  -8   7      153.85      106.82     42.42 o
   4  -8   7      374.00      343.84     29.00 o
   5  -8   7        1.63      -10.61     24.05 o
  -4  -7   7        2.18      -10.30     20.90 o
  -3  -7   7       22.30       15.61     26.36 o
  -2  -7   7      456.12      454.05     26.30 o
  -1  -7   7      256.37      232.53     49.41 o
   0  -7   7       28.95       14.84     17.37 o
   1  -7   7      394.32      372.55     46.88 o
   2  -7   7      272.22      136.32     41.50 o
   3  -7   7      540.80      537.52     40.50 o
   4  -7   7      195.06      115.65     21.16 o
   5  -7   7       37.61       -6.86     16.68 o
   6  -7   7       14.28       -3.05     19.12 o
  -5  -6   7        1.10      -20.90     37.96 o
  -4  -6   7        5.76       17.67     19.83 o
  -3  -6   7       29.35       23.21     18.75 o
  -2  -6   7      105.95      137.93     38.42 o
  -1  -6   7       71.11       55.79     11.56 o
   0  -6   7       92.80      105.89     21.98 o
   1  -6   7      274.38      289.86     44.42 o
   2  -6   7        4.23        4.47     34.81 o
   3  -6   7      423.36      416.12     82.53 o
   4  -6   7      108.31       98.71     28.19 o
   5  -6   7       69.61       62.48     28.09 o
   6  -6   7       15.19       10.66     18.94 o
   7  -6   7        4.85      -37.19     45.65 o
  -6  -5   7        3.35        9.99     21.82 o
  -5  -5   7        0.05       31.35     36.42 o
  -4  -5   7       28.17       34.12     19.21 o
  -3  -5   7       32.59       47.80     17.98 o
  -2  -5   7       76.83       86.23     30.82 o
  -1  -5   7        4.84        6.07      3.64 o
   0  -5   7       44.85       78.23     19.98 o
   1  -5   7      284.00      279.80     36.04 o
   2  -5   7      650.13      670.84     54.56 o
   3  -5   7      201.52      202.29     22.57 o
   4  -5   7      109.31      145.48     40.42 o
   5  -5   7      480.24      512.29     26.20 o
   6  -5   7       36.40        7.65     17.97 o
   7  -5   7        0.19       25.76     17.44 o
  -7  -4   7       32.87       22.46     22.34 o
  -6  -4   7       29.55       52.76     16.73 o
  -5  -4   7      216.46      203.18     43.19 o
  -4  -4   7        0.57        2.61     15.06 o
  -3  -4   7       99.32      106.51     20.90 o
  -2  -4   7      288.65      287.71     22.13 o
  -1  -4   7       37.79       38.64      9.32 o
   0  -4   7       12.70       -3.84     23.05 o
   1  -4   7      110.19      155.43     15.92 o
   2  -4   7     1319.89     1389.09     35.53 o
   3  -4   7       25.52       36.28     18.06 o
   4  -4   7       11.58        2.77     16.47 o
   5  -4   7        0.74       -8.07     22.17 o
   6  -4   7       12.57       59.09     30.35 o
   7  -4   7      115.92       89.42     52.49 o
  -7  -3   7       39.03       63.13     21.83 o
  -6  -3   7      160.86      117.18     25.48 o
  -5  -3   7      225.75      235.19     28.72 o
  -4  -3   7      466.52      425.53    155.46 o
  -3  -3   7       97.40       93.44     17.37 o
  -2  -3   7        0.61        7.99     12.14 o
  -1  -3   7        3.71        7.53      2.89 o
   0  -3   7      102.69      146.47     27.05 o
   1  -3   7        0.80       17.50     11.31 o
   2  -3   7      764.85      746.85     19.97 o
   3  -3   7       68.26       93.31     16.98 o
   4  -3   7       33.73       46.26     18.14 o
   5  -3   7      210.34      262.36     23.46 o
   6  -3   7      157.54      203.92     36.81 o
   7  -3   7       79.78       35.17     21.48 o
   8  -3   7       30.53       27.37     27.90 o
  -8  -2   7        1.65       12.59     28.66 o
  -7  -2   7      108.98      108.93     30.23 o
  -6  -2   7      152.79      168.67     28.89 o
  -5  -2   7        4.19       16.25     14.41 o
  -4  -2   7      307.77      357.19     20.52 o
  -3  -2   7      756.70      707.62     15.14 o
  -2  -2   7     1694.14     1587.02     33.50 o
  -1  -2   7      643.71      617.19     16.29 o
   0  -2   7        2.73        4.51      8.54 o
   1  -2   7       65.46       95.51     17.52 o
   2  -2   7       44.87       34.94     12.09 o
   3  -2   7        2.74      -10.69     10.69 o
   4  -2   7       15.10        8.50     12.93 o
   5  -2   7       73.68       78.24     19.57 o
   6  -2   7      125.44      196.31     22.52 o
   7  -2   7       56.30       58.52     22.52 o
   8  -2   7        8.67        1.80     20.92 o
  -8  -1   7       12.86       15.85     20.11 o
  -7  -1   7       95.33       76.46     19.64 o
  -6  -1   7      212.54      234.64     20.78 o
  -5  -1   7        2.63        7.89     19.07 o
  -4  -1   7      197.15      204.75     13.15 o
  -3  -1   7      407.40      380.04     14.94 o
  -2  -1   7     1117.11     1099.69     24.74 o
  -1  -1   7      886.87      845.08     11.12 o
   0  -1   7        6.37        3.79      4.49 o
   1  -1   7     2653.63     2470.45     31.68 o
   2  -1   7     1624.53     1611.57     57.79 o
   3  -1   7       85.47      108.03     22.90 o
   4  -1   7       48.40       36.33     23.76 o
   5  -1   7       22.05       22.02     14.46 o
   6  -1   7       86.80       93.01     21.55 o
   7  -1   7        9.46       36.19     21.52 o
   8  -1   7       26.43       12.11     23.34 o
  -8   0   7        0.46       11.42     18.60 o
  -7   0   7        2.20       22.23     16.43 o
  -6   0   7        1.52       -3.20     12.59 o
  -5   0   7        7.07        1.31     11.71 o
  -4   0   7     2218.97     2265.35     45.88 o
  -3   0   7      915.60      882.03     36.19 o
  -2   0   7     1187.10     1090.15     57.59 o
  -1   0   7      605.57      542.59      8.61 o
   0   0   7      229.88      242.13      7.47 o
   1   0   7        3.37       -1.86      5.40 o
   2   0   7      462.74      468.96     25.90 o
   3   0   7       12.47       19.77     10.45 o
   4   0   7      856.46      865.07     39.88 o
   5   0   7        4.09       22.54     23.55 o
   6   0   7        7.01       -1.27     16.47 o
   7   0   7       26.13       49.35     22.16 o
   8   0   7        0.15       -3.34     29.41 o
  -8   1   7       90.86       54.66     16.23 o
  -7   1   7        2.43        7.41     20.10 o
  -6   1   7       56.93       51.98     20.06 o
  -5   1   7       13.78       34.07     17.84 o
  -4   1   7        0.09       -1.38     16.75 o
  -3   1   7      546.48      546.09     12.61 o
  -2   1   7     5780.30     5781.79     51.26 o
  -1   1   7     2066.10     1879.00     17.38 o
   0   1   7      364.52      328.22      6.96 o
   1   1   7     4974.35     5131.20     64.47 o
   2   1   7     2395.63     2362.76     30.23 o
   3   1   7      322.94      302.67     13.90 o
   4   1   7       12.83      -10.60     19.67 o
   5   1   7       59.29       38.69     15.74 o
   6   1   7        0.68      -15.83     15.83 o
   7   1   7       73.75       46.91     17.60 o
  -8   2   7       10.58       -4.27     15.07 o
  -7   2   7      444.30      435.79     23.44 o
  -6   2   7     2003.70     2102.33     41.17 o
  -5   2   7      203.38      207.48     22.36 o
  -4   2   7      103.71      133.91     15.52 o
  -3   2   7      951.50     1048.53     18.58 o
  -2   2   7       68.68      102.84      6.92 o
  -1   2   7      307.10      312.88     12.00 o
   0   2   7     4329.44     4317.73     38.02 o
   1   2   7     6045.78     6408.84     53.42 o
   2   2   7     2113.57     2100.05     24.30 o
   3   2   7      793.17      751.56     14.79 o
   4   2   7      704.53      652.55     18.46 o
   5   2   7       56.42       69.68     13.67 o
   6   2   7      360.81      331.50     22.04 o
   7   2   7      244.69      332.33     44.28 o
  -8   3   7        3.09       22.39     21.52 o
  -7   3   7      473.89      438.33     22.40 o
  -6   3   7      190.21      229.10     36.42 o
  -5   3   7       25.74       52.58     10.65 o
  -4   3   7        1.88       -3.88      7.33 o
  -3   3   7      516.39      640.28     13.91 o
  -2   3   7        2.84        3.45      4.18 o
  -1   3   7      310.25      346.57     16.29 o
   0   3   7      277.50      315.42     11.51 o
   1   3   7       36.41       47.34      4.17 o
   2   3   7      532.72      530.45     12.34 o
   3   3   7       47.47       64.17     11.54 o
   4   3   7      126.15      135.67     12.10 o
   5   3   7      526.38      555.39     25.57 o
   6   3   7      265.49      266.04     17.50 o
   7   3   7      128.26      138.38     21.00 o
  -8   4   7       38.33       92.67     79.61 o
  -7   4   7      181.83      192.36     64.63 o
  -6   4   7      156.99      160.62     51.18 o
  -5   4   7      369.39      386.89     19.24 o
  -4   4   7      558.08      561.97     25.21 o
  -3   4   7     1218.19     1253.23     19.25 o
  -2   4   7      795.76      765.99     13.19 o
  -1   4   7      304.95      334.14      8.98 o
   0   4   7        1.05       -5.24      5.24 o
   1   4   7       47.59       74.77     17.97 o
   2   4   7      460.67      499.99     11.45 o
   3   4   7      503.42      581.16     17.81 o
   4   4   7      134.23      143.28     11.57 o
   5   4   7       47.11       45.68     12.04 o
   6   4   7       66.11      104.47     16.43 o
  -7   5   7        2.89      -11.39     16.65 o
  -6   5   7      112.86       90.36     17.13 o
  -5   5   7      104.88      107.18     36.58 o
  -4   5   7      178.80      171.34     15.75 o
  -3   5   7      730.77      736.43     13.25 o
  -2   5   7     1017.25     1050.63     16.12 o
  -1   5   7      644.74      632.60     24.56 o
   0   5   7      314.23      330.32     13.70 o
   1   5   7      189.87      232.77     10.95 o
   2   5   7       11.30       13.61      5.81 o
   3   5   7      365.63      383.67     13.09 o
   4   5   7       32.50       36.60     12.27 o
   5   5   7       17.67        7.12     12.50 o
   6   5   7        0.14       23.57     16.98 o
  -7   6   7        2.71       11.53     22.13 o
  -6   6   7        1.69       -3.62      7.68 o
  -5   6   7      140.61      112.78      9.87 o
  -4   6   7      358.18      329.73     30.23 o
  -3   6   7      454.71      471.89     17.21 o
  -2   6   7      232.50      220.19      7.69 o
  -1   6   7      271.39      277.99     13.43 o
   0   6   7      267.94      293.41     10.41 o
   1   6   7      429.31      409.37     30.58 o
   2   6   7      461.24      468.97     16.24 o
   3   6   7      363.18      365.09     23.40 o
   4   6   7       10.88       -7.53      9.40 o
   5   6   7        6.73        2.64     15.52 o
  -6   7   7       15.78       16.74     13.36 o
  -5   7   7        6.63       12.59     10.72 o
  -4   7   7       34.21       17.80     11.22 o
  -3   7   7       34.15       27.97      4.51 o
  -2   7   7      305.71      286.86     16.54 o
  -1   7   7      175.47      136.72      9.98 o
   0   7   7      108.61      114.10      8.67 o
   1   7   7      121.61      139.48      9.88 o
   2   7   7      231.99      233.70     20.36 o
   3   7   7      142.37       97.44     28.59 o
   4   7   7        0.54       14.31     18.75 o
  -4   8   7       27.56       15.22     19.83 o
  -3   8   7        0.10       21.67     32.12 o
  -2   8   7       52.82       30.28     29.82 o
  -1   8   7       64.30       41.02      8.32 o
   0   8   7       91.14       68.42      7.93 o
   1   8   7        5.76      -12.22     12.77 o
   2   8   7      136.83      126.44     25.06 o
   0   9   7        1.05       -6.61     26.13 o
  -1  -9   8        2.26       20.75     42.27 o
   0  -9   8       10.32        4.29     14.37 o
   1  -9   8       79.89       28.76     32.43 o
   2  -9   8       23.53       31.05     25.05 o
  -3  -8   8        0.17       13.14     27.31 o
  -2  -8   8       56.07       60.18     20.14 o
  -1  -8   8       17.51       14.78     18.22 o
   0  -8   8        0.12        2.29     16.06 o
   1  -8   8        9.34       -7.68     20.13 o
   2  -8   8       72.11       55.18     23.51 o
   3  -8   8      159.19      101.90     44.11 o
   4  -8   8       19.83       23.15     20.72 o
   5  -8   8       60.51       23.98     25.36 o
  -4  -7   8       47.36       82.07     18.89 o
  -3  -7   8       87.82       74.86     40.42 o
  -2  -7   8      151.82      146.49     21.92 o
  -1  -7   8       10.76        3.35     10.33 o
   0  -7   8        0.53       10.32      8.73 o
   1  -7   8       49.38       51.18     35.20 o
   2  -7   8        3.74       11.22     33.81 o
   3  -7   8        6.20       -1.10     15.34 o
   4  -7   8       18.52       33.46     15.56 o
   5  -7   8       35.44       32.24     16.51 o
   6  -7   8        0.81       29.63     22.00 o
  -5  -6   8        3.54       20.75     22.59 o
  -4  -6   8       89.81      127.26     41.34 o
  -3  -6   8      324.38      339.24     20.23 o
  -2  -6   8      172.07      151.25     16.08 o
  -1  -6   8      271.14      219.93     46.62 o
   0  -6   8      225.68      162.14     39.50 o
   1  -6   8       73.34       74.54     37.04 o
   2  -6   8        2.77       -1.24     19.58 o
   3  -6   8       61.17       67.91     19.98 o
   4  -6   8       20.13        3.04     22.83 o
   5  -6   8       47.31       74.48     36.73 o
   6  -6   8       17.78       -5.99     23.36 o
  -6  -5   8       20.76       30.12     40.88 o
  -5  -5   8       31.80       68.09     22.75 o
  -4  -5   8      148.28      121.26     38.42 o
  -3  -5   8      335.82      374.70     25.82 o
  -2  -5   8      102.17       93.04     17.71 o
  -1  -5   8      211.39      222.42     15.19 o
   0  -5   8       61.42       80.07     21.06 o
   1  -5   8      407.80      394.25     37.19 o
   2  -5   8      175.63      208.20     19.06 o
   3  -5   8       12.21       27.27     17.66 o
   4  -5   8       95.31       96.04     16.57 o
   5  -5   8      196.81      216.35     20.54 o
   6  -5   8       60.81       71.06     30.75 o
   7  -5   8       18.77        4.39     16.35 o
  -7  -4   8        0.18       11.49     28.82 o
  -6  -4   8       22.85        1.84     18.75 o
  -5  -4   8       46.30       38.42     20.44 o
  -4  -4   8      348.77      394.53     42.27 o
  -3  -4   8      695.18      600.01     30.43 o
  -2  -4   8       45.55       34.89     28.74 o
  -1  -4   8      337.01      300.38     11.14 o
   0  -4   8       38.87       28.89     16.29 o
   1  -4   8      289.33      312.16     23.13 o
   2  -4   8      242.14      284.94     17.81 o
   3  -4   8      221.85      240.87     22.95 o
   4  -4   8        9.88       15.49     22.29 o
   5  -4   8        0.70      -10.06     23.42 o
   6  -4   8        2.74       12.35     15.26 o
   7  -4   8       16.58        5.73     18.89 o
  -7  -3   8      125.37      116.71     24.76 o
  -6  -3   8        2.04        0.52      4.72 o
  -5  -3   8      157.32      125.22     38.47 o
  -4  -3   8       11.92       30.12     18.29 o
  -3  -3   8      166.07      195.03     19.98 o
  -2  -3   8     1398.92     1432.71     51.64 o
  -1  -3   8     1554.59     1617.04     21.06 o
   0  -3   8      348.33      335.36     19.98 o
   1  -3   8      669.90      634.73     23.82 o
   2  -3   8      940.46      964.98     37.50 o
   3  -3   8      133.35      137.27     32.97 o
   4  -3   8       45.70       31.47     18.81 o
   5  -3   8      214.80      225.50     23.53 o
   6  -3   8       62.85       69.28     18.37 o
   7  -3   8       32.74       44.90     31.16 o
  -8  -2   8       49.20       31.61     18.14 o
  -7  -2   8      144.19      184.64     58.25 o
  -6  -2   8       84.23       98.18     15.43 o
  -5  -2   8        0.55       -0.28     10.16 o
  -4  -2   8       13.53       15.20     14.55 o
  -3  -2   8      428.62      414.91     22.29 o
  -2  -2   8       54.49       76.08     21.06 o
  -1  -2   8       27.01       29.67      6.84 o
   0  -2   8      178.88      180.40     17.75 o
   1  -2   8      122.67      109.40     10.64 o
   2  -2   8     1215.30     1197.44     27.80 o
   3  -2   8      957.97      882.29     27.81 o
   4  -2   8      717.65      765.57     31.01 o
   5  -2   8      309.72      303.00     24.69 o
   6  -2   8      316.43      355.48     26.98 o
   7  -2   8        7.81       13.77     19.54 o
   8  -2   8        4.58       29.21     33.66 o
  -8  -1   8      220.57      266.13     22.86 o
  -7  -1   8      314.01      346.47     20.80 o
  -6  -1   8      629.89      669.85     31.43 o
  -5  -1   8      308.93      287.14     16.90 o
  -4  -1   8        2.70       -5.60     11.17 o
  -3  -1   8      608.76      620.62     12.89 o
  -2  -1   8      190.74      191.63     13.45 o
  -1  -1   8      371.52      450.00     10.54 o
   0  -1   8      231.50      239.57     16.40 o
   1  -1   8      323.62      303.07     11.30 o
   2  -1   8      554.53      588.05     19.64 o
   3  -1   8      501.79      462.52     21.34 o
   4  -1   8      319.90      321.46     23.67 o
   5  -1   8      355.43      388.89     25.01 o
   6  -1   8      413.95      406.47     27.90 o
   7  -1   8       43.45       65.34     50.10 o
   8  -1   8       98.75       89.52     37.98 o
  -8   0   8      154.22      165.31     19.43 o
  -7   0   8      179.71      224.38     35.43 o
  -6   0   8        6.46        3.82     10.48 o
  -5   0   8      343.82      386.47     19.89 o
  -4   0   8      595.71      609.12     15.75 o
  -3   0   8     2602.71     2696.24     79.46 o
  -2   0   8     4937.36     5187.13     59.28 o
  -1   0   8     1688.70     1635.12     20.37 o
   0   0   8       38.58       35.56      4.64 o
   1   0   8       14.46       12.99      5.82 o
   2   0   8      183.28      201.07     15.37 o
   3   0   8      124.89      136.08     15.31 o
   4   0   8       65.67       64.05     16.75 o
   5   0   8      412.57      455.24     25.73 o
   6   0   8      119.78      113.03     21.85 o
   7   0   8        3.52        2.51     25.23 o
  -8   1   8       62.90       27.30     34.27 o
  -7   1   8        1.74        4.19     11.28 o
  -6   1   8      653.36      646.72     20.24 o
  -5   1   8     1138.97     1158.02     23.85 o
  -4   1   8      301.50      291.05     13.59 o
  -3   1   8     1236.39     1224.14     22.38 o
  -2   1   8     2947.23     3051.01     37.12 o
  -1   1   8     2817.19     2707.82     27.29 o
   0   1   8     2167.31     1999.54     18.58 o
   1   1   8     1844.14     1767.81     19.73 o
   2   1   8      977.24      926.16     17.48 o
   3   1   8        0.37       11.76      7.36 o
   4   1   8        0.68       -6.45      8.99 o
   5   1   8       64.88       51.32     16.48 o
   6   1   8      128.69      104.07     39.20 o
   7   1   8      259.89      183.69     24.21 o
  -8   2   8        4.35       21.57     19.67 o
  -7   2   8        5.69       18.42     27.43 o
  -6   2   8      273.14      245.44     14.33 o
  -5   2   8      359.91      362.12     16.78 o
  -4   2   8        6.50       21.46      6.73 o
  -3   2   8      237.83      290.14     11.02 o
  -2   2   8       10.40        6.69      4.15 o
  -1   2   8     1961.06     1959.15     40.57 o
   0   2   8     1004.25      943.36      9.81 o
   1   2   8       10.81       30.83      5.69 o
   2   2   8      820.70      815.81     13.80 o
   3   2   8     1310.27     1275.48     24.55 o
   4   2   8     1457.65     1407.54     26.32 o
   5   2   8      297.07      262.82     14.81 o
   6   2   8        1.40       13.73     15.96 o
   7   2   8        9.19       47.00     14.16 o
  -8   3   8       34.50       23.32     31.28 o
  -7   3   8        5.43       23.70     18.51 o
  -6   3   8       29.97       31.65      9.36 o
  -5   3   8        4.78        2.35     13.60 o
  -4   3   8        6.40        9.21      9.84 o
  -3   3   8      146.44      137.07      9.78 o
  -2   3   8     1722.66     1689.69     50.10 o
  -1   3   8      608.24      593.25     20.13 o
   0   3   8        9.52        6.67      3.28 o
   1   3   8      586.97      566.70     14.53 o
   2   3   8     1084.24     1165.30     19.75 o
   3   3   8     1783.72     1794.90     26.97 o
   4   3   8     1384.32     1389.38     22.79 o
   5   3   8      177.37      154.35     13.55 o
   6   3   8      118.54      125.59     15.17 o
   7   3   8       21.67       58.02     29.40 o
  -8   4   8       42.85       60.89     23.61 o
  -7   4   8       60.12       61.36     13.66 o
  -6   4   8      241.07      240.90     30.43 o
  -5   4   8        1.28       10.24     15.68 o
  -4   4   8       66.80       47.82     10.28 o
  -3   4   8      121.68      130.48      6.44 o
  -2   4   8       17.45       14.29     13.06 o
  -1   4   8        8.27       13.22     11.99 o
   0   4   8       36.83       21.16      6.39 o
   1   4   8      485.07      491.42      9.34 o
   2   4   8       18.47       19.57      6.16 o
   3   4   8      859.09      968.85     21.27 o
   4   4   8       39.75       53.93     11.48 o
   5   4   8       88.36      138.99     44.82 o
   6   4   8      135.55      179.98     16.79 o
  -7   5   8       52.73       38.68     19.21 o
  -6   5   8      121.94       80.98     16.05 o
  -5   5   8      114.47      127.96     13.24 o
  -4   5   8      134.19      132.89      7.10 o
  -3   5   8      364.19      348.53     30.35 o
  -2   5   8       38.29       34.37      2.87 o
  -1   5   8       18.32       15.71      4.03 o
   0   5   8        1.16        4.24      5.62 o
   1   5   8        0.88       -7.11     10.19 o
   2   5   8       66.65       79.31      7.42 o
   3   5   8      938.25      929.63     23.68 o
   4   5   8      115.21      124.89     27.55 o
   5   5   8       33.08       44.09     14.81 o
  -7   6   8        1.69        8.26      9.34 o
  -6   6   8        3.71       14.32      9.14 o
  -5   6   8      217.76      169.75      8.68 o
  -4   6   8      366.68      308.51     22.14 o
  -3   6   8      620.20      593.18     58.40 o
  -2   6   8      134.34      129.03     15.16 o
  -1   6   8      187.18      180.65      7.16 o
   0   6   8       23.76       28.58      6.63 o
   1   6   8       33.04       28.12     12.42 o
   2   6   8        4.78      -10.26     10.26 o
   3   6   8        1.00       -4.47      9.23 o
   4   6   8       27.23       29.33     12.56 o
   5   6   8        2.91       10.30     25.90 o
  -5   7   8       37.98       40.80     23.36 o
  -4   7   8        5.85        3.42      7.71 o
  -3   7   8       72.50       59.65     10.32 o
  -2   7   8      358.79      298.05     27.56 o
  -1   7   8      177.82      161.61      6.58 o
   0   7   8       95.20       98.09      9.02 o
   1   7   8      179.26      172.39     14.55 o
   2   7   8       46.19       45.11     12.81 o
   3   7   8        4.99       -7.20     11.25 o
   4   7   8        3.87       34.05     14.78 o
  -4   8   8       50.90       15.22     35.04 o
  -3   8   8       14.37       25.05     19.21 o
  -2   8   8      136.90      135.56     21.67 o
  -1   8   8      123.05       61.02     31.81 o
   0   8   8       67.31       81.92     18.29 o
   1   8   8        1.51       -7.27     13.21 o
   2   8   8        0.54        1.01      9.36 o
   0   9   8       60.54       52.26     19.98 o
   0  -9   9       34.03       30.51     17.08 o
   1  -9   9        5.82       -1.71     17.05 o
   2  -9   9       29.46        4.30     23.36 o
  -3  -8   9       33.38       47.49     27.51 o
  -2  -8   9       28.54       47.22     18.37 o
  -1  -8   9       31.07       26.39     19.30 o
   0  -8   9       20.45       24.33     18.31 o
   1  -8   9       19.52       37.81     23.51 o
   2  -8   9       64.24       85.30     25.82 o
   3  -8   9        4.16       36.27     40.88 o
   4  -8   9       69.62       59.37     23.15 o
  -4  -7   9       28.91       37.41     34.12 o
  -3  -7   9        0.14       12.80     14.62 o
  -2  -7   9       23.08       21.70     18.04 o
  -1  -7   9       93.02      172.89     36.42 o
   0  -7   9      135.20      108.89     18.67 o
   1  -7   9      210.75      191.19     25.97 o
   2  -7   9       80.68      115.27     43.49 o
   3  -7   9      144.03      180.05     22.81 o
   4  -7   9      112.18       82.39     17.77 o
   5  -7   9        6.32       33.33     17.15 o
  -5  -6   9        3.62       33.20     23.51 o
  -4  -6   9      171.31      200.26     44.88 o
  -3  -6   9       27.02       52.05     15.28 o
  -2  -6   9        9.46        8.15     22.21 o
  -1  -6   9       84.40       22.40     19.72 o
   0  -6   9      186.60      122.49     38.27 o
   1  -6   9       12.75       27.82     32.58 o
   2  -6   9      130.56      112.43     27.18 o
   3  -6   9      627.49      623.43     29.48 o
   4  -6   9      105.24       75.23     32.04 o
   5  -6   9      149.12      125.56     26.43 o
   6  -6   9       74.69      101.93     20.59 o
  -6  -5   9       28.58       40.88     43.65 o
  -5  -5   9      127.88      150.46     26.13 o
  -4  -5   9       59.88       55.48     20.90 o
  -3  -5   9      379.85      386.69     43.49 o
  -2  -5   9       93.02      103.72     19.37 o
  -1  -5   9       29.01       32.67      6.74 o
   0  -5   9        5.33        6.92     31.20 o
   1  -5   9        6.10       18.39     19.67 o
   2  -5   9        9.11       -3.67     13.02 o
   3  -5   9      275.88      329.12     24.46 o
   4  -5   9       16.94        8.71     13.83 o
   5  -5   9        6.49       -2.40     17.51 o
   6  -5   9        1.23       27.07     29.07 o
   7  -5   9       69.84       61.47     32.28 o
  -7  -4   9       47.27       11.53     24.74 o
  -6  -4   9      201.22      128.64     43.80 o
  -5  -4   9      332.70      289.71     28.43 o
  -4  -4   9      288.53      292.78     40.11 o
  -3  -4   9     1516.95     1488.81     66.55 o
  -2  -4   9      511.66      474.41     31.43 o
  -1  -4   9      680.85      633.48     10.76 o
   0  -4   9      191.88      223.16     21.82 o
   1  -4   9        4.67       22.68     12.26 o
   2  -4   9        0.94       -9.45     12.88 o
   3  -4   9      100.73       84.01     20.15 o
   4  -4   9        6.04       -6.32     15.81 o
   5  -4   9       38.17       24.10     18.43 o
   6  -4   9      118.74      146.02     75.00 o
   7  -4   9       12.81        1.99     19.70 o
  -7  -3   9        3.17       18.52     16.75 o
  -6  -3   9      120.99       67.65      7.84 o
  -5  -3   9       23.08       14.29     30.12 o
  -4  -3   9        0.87       27.51     30.28 o
  -3  -3   9      752.27      721.74     46.88 o
  -2  -3   9     1766.24     1714.28     41.34 o
  -1  -3   9     1581.61     1700.63     23.04 o
   0  -3   9     1310.87     1241.52     51.33 o
   1  -3   9      817.87      758.73     19.49 o
   2  -3   9      638.51      648.18     49.64 o
   3  -3   9      118.24      150.47     29.85 o
   4  -3   9        0.71       18.41     25.38 o
   5  -3   9        4.40       -1.94     23.21 o
   6  -3   9        5.69       16.19     17.37 o
   7  -3   9       21.31       36.39     18.22 o
  -8  -2   9        9.04       26.28     42.57 o
  -7  -2   9      109.67       91.24     17.55 o
  -6  -2   9        5.42       13.27     21.89 o
  -5  -2   9      207.18      206.82     47.26 o
  -4  -2   9      266.95      265.89     14.98 o
  -3  -2   9      706.06      643.33     11.00 o
  -2  -2   9      522.35      477.52     30.58 o
  -1  -2   9      500.95      482.62     11.92 o
   0  -2   9     1287.12     1222.81     19.08 o
   1  -2   9     1143.28     1048.33     47.80 o
   2  -2   9     1198.13     1147.12     24.01 o
   3  -2   9      778.61      733.79     28.28 o
   4  -2   9      199.93      206.49     19.45 o
   5  -2   9      452.57      489.01     58.33 o
   6  -2   9       59.80       43.03     21.36 o
   7  -2   9        0.25      -17.01     17.01 o
  -8  -1   9        1.01       11.99     19.59 o
  -7  -1   9       95.64      119.35     28.23 o
  -6  -1   9      157.68      157.34     25.75 o
  -5  -1   9      464.17      467.49     18.80 o
  -4  -1   9      182.77      193.39     41.50 o
  -3  -1   9       80.97      105.18      8.68 o
  -2  -1   9      396.46      409.91     13.14 o
  -1  -1   9     1880.17     1783.29     18.04 o
   0  -1   9      149.62      139.10     12.75 o
   1  -1   9       19.93        4.44      6.52 o
   2  -1   9      876.62      891.02     19.55 o
   3  -1   9     1130.98     1130.80     30.46 o
   4  -1   9      866.95      859.77     31.77 o
   5  -1   9      215.89      211.44     22.45 o
   6  -1   9        2.35       12.96     16.06 o
   7  -1   9       48.61       67.80     18.82 o
  -8   0   9       41.25       40.93     30.82 o
  -7   0   9       55.17        7.88     21.00 o
  -6   0   9      650.17      570.23     35.96 o
  -5   0   9     2092.53     2053.61     35.54 o
  -4   0   9      313.48      299.42     40.27 o
  -3   0   9      319.08      321.53      7.87 o
  -2   0   9     2228.57     2461.14     27.76 o
  -1   0   9       34.20       50.15      7.89 o
   0   0   9      677.08      713.80     10.21 o
   1   0   9     2768.84     2772.01     35.28 o
   2   0   9     6532.66     6895.89     72.56 o
   3   0   9      775.92      803.37     32.11 o
   4   0   9       73.83       89.12     14.85 o
   5   0   9      462.21      474.34     40.27 o
   6   0   9       38.92       64.52     19.99 o
   7   0   9      133.68      139.34     20.94 o
  -8   1   9       10.36       -8.46     16.60 o
  -7   1   9        8.12       32.32     12.66 o
  -6   1   9     1912.48     1911.12     39.37 o
  -5   1   9     1214.30     1264.64     24.99 o
  -4   1   9      197.39      233.06     38.19 o
  -3   1   9      510.98      474.63     21.92 o
  -2   1   9        3.48        3.07      5.65 o
  -1   1   9      278.72      331.87      8.60 o
   0   1   9      596.74      663.43     12.50 o
   1   1   9      448.06      540.48     14.31 o
   2   1   9       64.66       91.26     16.44 o
   3   1   9      141.94      158.43     18.73 o
   4   1   9      159.12      180.11     14.31 o
   5   1   9      910.94      944.56     27.61 o
   6   1   9      276.02      294.40     20.05 o
   7   1   9      328.57      441.41     27.79 o
  -8   2   9       43.10       30.53     19.37 o
  -7   2   9       37.50       25.78     13.77 o
  -6   2   9      170.68      183.24     20.29 o
  -5   2   9       81.76       94.63     10.10 o
  -4   2   9      779.11      865.81     22.69 o
  -3   2   9      578.17      567.47     16.93 o
  -2   2   9     1958.18     1944.20     23.82 o
  -1   2   9     1536.41     1414.66     24.33 o
   0   2   9     2047.62     2181.66     19.64 o
   1   2   9      357.17      418.42     15.68 o
   2   2   9      377.09      396.16     12.79 o
   3   2   9      387.55      368.93     26.03 o
   4   2   9      243.36      234.47     14.91 o
   5   2   9      335.72      281.01     22.52 o
   6   2   9       49.93       51.53     12.09 o
   7   2   9        2.77       16.59     16.74 o
  -8   3   9        0.64       34.47     36.42 o
  -7   3   9       32.27       22.31     13.33 o
  -6   3   9        0.24       -8.77      8.77 o
  -5   3   9        8.07       15.03      9.38 o
  -4   3   9       14.47       20.91      9.58 o
  -3   3   9      192.50      195.76      8.41 o
  -2   3   9     1912.41     2012.59     56.71 o
  -1   3   9      682.35      699.60     35.50 o
   0   3   9      213.22      170.33      8.21 o
   1   3   9     1378.70     1343.73     17.23 o
   2   3   9      690.85      766.69     20.25 o
   3   3   9       96.08      112.59     13.18 o
   4   3   9       89.16      105.55     22.56 o
   5   3   9       23.51       21.52     10.50 o
   6   3   9       41.16       59.56     13.67 o
  -8   4   9        0.60       14.94     38.12 o
  -7   4   9        0.05        4.30     15.56 o
  -6   4   9        3.76       -2.81     12.85 o
  -5   4   9      161.01      135.99     29.12 o
  -4   4   9       67.61       60.48      5.26 o
  -3   4   9       55.93       49.38     11.22 o
  -2   4   9      452.61      455.70     36.27 o
  -1   4   9      331.50      354.41     33.20 o
   0   4   9        1.86        4.52      6.83 o
   1   4   9      119.13      108.83      8.42 o
   2   4   9      132.94      133.57     10.76 o
   3   4   9      297.47      314.79     12.42 o
   4   4   9      155.70      171.16     12.48 o
   5   4   9       20.07       26.79     11.45 o
   6   4   9       40.91       14.99     13.24 o
  -7   5   9       23.61        1.15     10.05 o
  -6   5   9       42.54       22.42     13.14 o
  -5   5   9        8.72        3.89      6.35 o
  -4   5   9        0.20        2.07      5.25 o
  -3   5   9        3.06        1.34      6.99 o
  -2   5   9      247.10      272.34     22.59 o
  -1   5   9      560.98      556.52     42.42 o
   0   5   9      100.73      124.23     22.11 o
   1   5   9       64.13       96.75     11.97 o
   2   5   9       94.90      109.35     11.29 o
   3   5   9      393.36      466.90     33.44 o
   4   5   9      213.10      251.98     14.05 o
   5   5   9        0.45        4.40     17.01 o
  -7   6   9        0.28        2.92     23.05 o
  -6   6   9        1.33       18.34     12.22 o
  -5   6   9       37.55       29.47      8.64 o
  -4   6   9       91.74       84.53     38.35 o
  -3   6   9       27.64       11.07     16.29 o
  -2   6   9       19.50       30.89     15.98 o
  -1   6   9       34.62       42.04      3.68 o
   0   6   9       39.48       28.26      6.04 o
   1   6   9      236.88      241.06     20.44 o
   2   6   9      200.77      217.07     14.61 o
   3   6   9      213.19      239.87     13.89 o
   4   6   9       42.11       16.02     12.15 o
  -6   7   9      175.17      256.36     33.97 o
  -5   7   9       95.53      163.22     46.11 o
  -4   7   9       85.11      147.24     39.65 o
  -3   7   9       13.61       17.21     29.97 o
  -2   7   9       77.85      111.58     19.98 o
  -1   7   9        1.47        4.31      4.44 o
   0   7   9       38.40       16.86      6.84 o
   1   7   9       39.42       35.34     13.22 o
   2   7   9        3.08       14.56     15.75 o
   3   7   9       12.13       20.86     10.42 o
  -4   8   9        2.68        1.84     19.21 o
  -3   8   9       37.10        4.15     17.83 o
  -2   8   9       31.80       12.60     29.66 o
  -1   8   9       75.51       66.24     19.52 o
   0   8   9       19.90       40.88     30.28 o
   1   8   9        0.67       -0.15     24.28 o
   2   8   9        8.32       -1.08     15.37 o
   1  -9  10        8.60       41.04     44.88 o
  -2  -8  10      251.11      291.75     23.63 o
  -1  -8  10       47.86       72.62     29.72 o
   0  -8  10       31.75       36.81     20.00 o
   1  -8  10       21.32       21.06     22.59 o
   2  -8  10       33.53       60.86     24.74 o
   3  -8  10        0.93       -3.53     37.81 o
   4  -8  10        0.54        8.34     21.34 o
  -4  -7  10        4.12        1.81     25.88 o
  -3  -7  10      120.22      193.56     20.28 o
  -2  -7  10      257.08      320.46     25.59 o
  -1  -7  10      166.13      239.72     24.42 o
   0  -7  10      435.89      508.87     35.35 o
   1  -7  10      323.93      357.49     31.51 o
   2  -7  10      128.53      189.96     28.59 o
   3  -7  10       57.53       55.13     44.34 o
   4  -7  10       12.63       23.23     16.26 o
   5  -7  10        5.74       -5.39     16.12 o
  -5  -6  10        0.38       12.76     38.58 o
  -4  -6  10       16.76       -8.76     20.29 o
  -3  -6  10       70.16       41.50     26.62 o
  -2  -6  10      303.47      380.59     43.88 o
  -1  -6  10       42.72       42.02     19.98 o
   0  -6  10       27.44       31.51     20.29 o
   1  -6  10       86.24      159.38     24.13 o
   2  -6  10      303.43      267.98     24.31 o
   3  -6  10      214.54      196.26     40.04 o
   4  -6  10      106.09      158.85     36.12 o
   5  -6  10       77.82       84.94     19.23 o
   6  -6  10       53.26       56.64     20.54 o
  -6  -5  10       60.22       84.68     27.36 o
  -5  -5  10       15.49       29.05     37.35 o
  -4  -5  10       34.64       57.17     21.21 o
  -3  -5  10       22.16       20.43     16.12 o
  -2  -5  10        4.55        4.43     14.91 o
  -1  -5  10       92.15       63.07     18.86 o
   0  -5  10       82.45       69.93     39.04 o
   1  -5  10       65.83       51.08     15.14 o
   2  -5  10      346.54      386.95     21.59 o
   3  -5  10      607.15      613.92     24.38 o
   4  -5  10      275.97      290.21     26.21 o
   5  -5  10       33.89       55.64     30.21 o
   6  -5  10       36.67       42.40     18.47 o
   7  -5  10       53.46       43.00     34.94 o
  -6  -4  10      151.07      218.24     28.89 o
  -5  -4  10      169.85      161.53     24.90 o
  -4  -4  10      131.84      148.62     21.98 o
  -3  -4  10      156.15      206.10     22.90 o
  -2  -4  10      425.11      436.84     24.51 o
  -1  -4  10        6.99       10.32      8.91 o
   0  -4  10      149.66      254.36     41.80 o
   1  -4  10       18.74        9.69     12.15 o
   2  -4  10        2.32        6.57     17.60 o
   3  -4  10       51.87       60.37     28.97 o
   4  -4  10        0.57        1.07     15.44 o
   5  -4  10      284.07      318.05     27.20 o
   6  -4  10      174.70      189.91     56.40 o
   7  -4  10       98.48       77.19     26.34 o
  -7  -3  10      338.56      223.61    133.71 o
  -6  -3  10      480.32      501.50     53.33 o
  -5  -3  10      506.97      546.22     30.74 o
  -4  -3  10      502.33      486.59     44.26 o
  -3  -3  10      109.29      102.51     32.89 o
  -2  -3  10     1142.48     1124.79     24.47 o
  -1  -3  10      187.64      221.28     22.67 o
   0  -3  10      765.12      843.61     30.28 o
   1  -3  10        2.90        5.44     24.67 o
   2  -3  10       21.22       30.72     16.50 o
   3  -3  10        5.93       21.40     17.54 o
   4  -3  10       63.00       43.74     27.17 o
   5  -3  10       11.87       10.42     14.40 o
   6  -3  10       73.94       82.07     22.55 o
   7  -3  10      187.51      194.38     67.47 o
  -7  -2  10       17.11       50.34     27.96 o
  -6  -2  10       31.00       16.63     13.46 o
  -5  -2  10        1.13       -2.89      6.22 o
  -4  -2  10      650.10      593.85     40.81 o
  -3  -2  10      624.32      592.90     14.37 o
  -2  -2  10     2519.44     2407.43     47.34 o
  -1  -2  10     5644.73     5887.30     90.29 o
   0  -2  10     2310.91     2352.79     26.67 o
   1  -2  10      761.57      752.52     29.08 o
   2  -2  10      916.69      930.03     48.18 o
   3  -2  10      871.02      895.72     40.91 o
   4  -2  10        8.50       20.67     18.47 o
   5  -2  10       18.47       -5.20     15.90 o
   6  -2  10      278.89      288.38     27.53 o
   7  -2  10       52.81       36.73     18.69 o
  -8  -1  10       17.31       12.99     18.94 o
  -7  -1  10        1.79       -7.80     15.76 o
  -6  -1  10       22.82       40.15     12.88 o
  -5  -1  10       10.73       28.60     21.29 o
  -4  -1  10       47.31       49.19      9.35 o
  -3  -1  10        1.15        3.78      8.76 o
  -2  -1  10      551.36      565.51     21.75 o
  -1  -1  10     2083.23     2127.45     23.26 o
   0  -1  10      592.12      558.19     16.16 o
   1  -1  10      974.47      867.40     14.13 o
   2  -1  10     1277.44     1205.66     27.61 o
   3  -1  10      576.12      543.96     20.91 o
   4  -1  10      211.99      236.01     39.11 o
   5  -1  10        8.67       15.24     22.84 o
   6  -1  10       23.65       23.96     15.81 o
   7  -1  10        1.97       12.06     16.53 o
  -8   0  10       94.93       81.21     27.20 o
  -7   0  10       34.67       17.26     16.52 o
  -6   0  10        9.14        5.87     10.53 o
  -5   0  10      309.27      305.22     18.28 o
  -4   0  10      660.68      667.85     37.08 o
  -3   0  10       36.62       30.42      7.22 o
  -2   0  10        5.94        0.56      5.15 o
  -1   0  10      175.79      232.71     15.80 o
   0   0  10      479.39      460.68     10.76 o
   1   0  10        4.55        8.85      6.30 o
   2   0  10      190.91      153.68     11.95 o
   3   0  10      185.69      156.57     14.04 o
   4   0  10      981.91      946.06     63.71 o
   5   0  10      981.62      981.86     28.18 o
   6   0  10      391.90      403.69     23.66 o
   7   0  10        7.41      -20.90     20.90 o
  -8   1  10       13.03       30.76     30.89 o
  -7   1  10        0.63        1.24     26.36 o
  -6   1  10      173.76      168.44     34.43 o
  -5   1  10      112.36      124.24     19.44 o
  -4   1  10        0.07        4.65      6.42 o
  -3   1  10       44.62       47.88     13.67 o
  -2   1  10       43.77       38.30      6.68 o
  -1   1  10     2119.29     1976.07     20.39 o
   0   1  10      649.48      537.67     11.82 o
   1   1  10       74.72       63.84      7.92 o
   2   1  10      432.36      431.11     11.09 o
   3   1  10      410.38      425.51     17.79 o
   4   1  10      288.89      282.88     18.97 o
   5   1  10       24.77       19.45     21.18 o
   6   1  10        7.03       24.99     14.83 o
   7   1  10       71.98       62.25     18.43 o
  -8   2  10       67.24       84.54     48.80 o
  -7   2  10      171.71      155.79     19.75 o
  -6   2  10       62.28       55.07     17.35 o
  -5   2  10      311.20      329.35     14.84 o
  -4   2  10       54.27       89.83     21.54 o
  -3   2  10      200.50      230.33     18.39 o
  -2   2  10      302.12      294.56      5.50 o
  -1   2  10       28.98       33.61      3.73 o
   0   2  10       24.29       32.12      4.42 o
   1   2  10       10.03        6.15      5.37 o
   2   2  10      380.20      348.81     10.35 o
   3   2  10       35.85       46.54      9.71 o
   4   2  10     1017.89     1044.93     22.30 o
   5   2  10      411.57      411.47     17.71 o
   6   2  10      107.69      135.14     18.19 o
   7   2  10        4.89       32.82     19.74 o
  -8   3  10       55.25       59.24     25.13 o
  -7   3  10       55.27       37.86     10.89 o
  -6   3  10       58.26       84.76     34.27 o
  -5   3  10        0.94        4.94      7.32 o
  -4   3  10       20.72       14.84      5.98 o
  -3   3  10      173.98      196.63     11.47 o
  -2   3  10      957.07     1041.26     29.36 o
  -1   3  10        7.11        2.92      7.82 o
   0   3  10       10.67       20.21      4.97 o
   1   3  10      114.24      101.14      6.03 o
   2   3  10        0.25       -0.16      9.80 o
   3   3  10      121.73      113.62     12.81 o
   4   3  10      315.77      295.33     16.60 o
   5   3  10        4.95       15.82     14.20 o
   6   3  10       54.99       57.63     13.68 o
  -8   4  10       25.83       47.10     39.96 o
  -7   4  10       14.92        9.63     15.58 o
  -6   4  10       76.21       55.17     24.97 o
  -5   4  10      245.11      235.04     13.60 o
  -4   4  10      439.90      456.34     15.68 o
  -3   4  10       97.72      136.63     32.28 o
  -2   4  10      787.85      844.84     30.12 o
  -1   4  10       98.94      109.43     17.52 o
   0   4  10       51.95       68.58      5.70 o
   1   4  10       17.16       15.04      6.84 o
   2   4  10       66.98       59.05     15.28 o
   3   4  10       47.72       59.68      9.32 o
   4   4  10        0.07       -2.13     13.72 o
   5   4  10       13.53       23.50     11.48 o
   6   4  10        0.18      -19.65     20.50 o
  -7   5  10        0.04       -5.34     11.45 o
  -6   5  10        0.34       12.12     12.12 o
  -5   5  10      150.71      125.16     13.45 o
  -4   5  10      121.97       99.25      5.87 o
  -3   5  10      304.51      310.30     24.13 o
  -2   5  10      629.88      657.19     45.65 o
  -1   5  10      724.39      723.43     29.66 o
   0   5  10       91.93       84.95      5.29 o
   1   5  10        1.23        2.93      7.03 o
   2   5  10       20.73       25.20      6.79 o
   3   5  10        4.38       12.66     14.68 o
   4   5  10       21.13       25.55     10.46 o
   5   5  10        6.06       -0.76     22.64 o
  -6   6  10       24.52       25.88     19.52 o
  -5   6  10       69.97       53.30     14.24 o
  -4   6  10       74.82       52.43     40.27 o
  -3   6  10      229.87      199.65     38.58 o
  -2   6  10       82.21       83.92     18.90 o
  -1   6  10      575.29      656.26     44.26 o
   0   6  10      248.21      236.50     21.00 o
   1   6  10      371.83      357.24     16.08 o
   2   6  10      205.56      229.57     12.75 o
   3   6  10        7.93       12.53      8.48 o
   4   6  10        8.75       15.76     15.57 o
  -6   7  10      120.55      104.97     49.64 o
  -5   7  10       38.63       43.65     24.13 o
  -4   7  10      116.07      166.76     25.51 o
  -3   7  10       50.87       26.43     19.06 o
  -2   7  10        9.16       46.11     18.75 o
  -1   7  10      153.15      153.85     21.36 o
   0   7  10      107.52      106.83      7.91 o
   1   7  10       85.79      105.77     23.63 o
   2   7  10       99.36      121.47     30.97 o
   3   7  10       59.43       64.32     20.06 o
  -4   8  10       39.29        2.31     33.97 o
  -3   8  10       64.53       53.95     37.19 o
  -2   8  10        0.01      -10.14     18.29 o
  -1   8  10       14.01       28.43     18.75 o
   0   8  10        9.38      -18.29     18.29 o
   1   8  10       22.90       15.22     29.36 o
   2   8  10       46.33       17.83     18.14 o
  -2  -8  11       65.98       73.09     32.87 o
  -1  -8  11       12.14      -10.26     18.96 o
   0  -8  11       10.23       15.62     22.29 o
   1  -8  11       34.88       25.67     40.88 o
   2  -8  11        0.17       15.37     23.67 o
   3  -8  11        1.42       38.73     44.88 o
   4  -8  11       95.33       83.22     26.32 o
  -4  -7  11      109.77      105.77     21.62 o
  -3  -7  11       72.73       78.11     21.82 o
  -2  -7  11      245.31      315.28     30.97 o
  -1  -7  11       86.33      109.26     44.65 o
   0  -7  11      174.57      153.23     46.57 o
   1  -7  11       91.69       52.56     23.67 o
   2  -7  11        0.76        7.99     21.67 o
   3  -7  11        0.14       11.54     25.89 o
   4  -7  11        1.13      -13.39     15.91 o
   5  -7  11        3.10      -11.69     17.18 o
  -5  -6  11       16.13       22.90     41.34 o
  -4  -6  11       26.82       42.65     17.06 o
  -3  -6  11       76.75       97.27     21.78 o
  -2  -6  11     1081.67     1107.37     37.44 o
  -1  -6  11      363.86      369.16     34.89 o
   0  -6  11      322.95      349.96     30.12 o
   1  -6  11       98.42       78.54     23.51 o
   2  -6  11       29.31       41.74     22.98 o
   3  -6  11        0.37       24.03     15.34 o
   4  -6  11        4.46        5.65     18.29 o
   5  -6  11        0.96       11.60     24.97 o
   6  -6  11        0.51       15.48     31.89 o
  -6  -5  11       32.34       35.04     25.67 o
  -5  -5  11       18.28      -10.60     35.50 o
  -4  -5  11        1.16       18.29     19.37 o
  -3  -5  11       27.67       34.70     14.17 o
  -2  -5  11       64.07       61.92     21.59 o
  -1  -5  11      136.32      148.67     18.06 o
   0  -5  11      167.82      176.90     25.82 o
   1  -5  11      140.14      212.26     80.07 o
   2  -5  11      437.54      511.48     46.11 o
   3  -5  11      712.73      815.43     31.81 o
   4  -5  11      402.86      420.23     63.63 o
   5  -5  11       29.93       15.31     21.52 o
   6  -5  11        0.32      -27.03     39.65 o
  -6  -4  11       42.95       69.31     24.74 o
  -5  -4  11        0.04      -25.82     33.66 o
  -4  -4  11      125.32      103.43     20.90 o
  -3  -4  11      421.03      402.98     26.59 o
  -2  -4  11      107.04      127.89     30.89 o
  -1  -4  11       34.27       47.92      8.07 o
   0  -4  11       34.06       29.66     19.52 o
   1  -4  11      199.26      237.90     55.64 o
   2  -4  11      105.75      151.24     42.11 o
   3  -4  11       84.25       66.05     28.92 o
   4  -4  11       31.59       12.67     24.01 o
   5  -4  11      141.01      178.23     71.35 o
   6  -4  11      241.97      250.66     23.04 o
   7  -4  11       60.68       54.44     25.80 o
  -7  -3  11       78.63       96.36     27.51 o
  -6  -3  11      250.18      313.99     48.57 o
  -5  -3  11      308.32      316.45     26.74 o
  -4  -3  11       80.57       57.94     17.67 o
  -3  -3  11       72.36       71.77     18.44 o
  -2  -3  11       14.60       14.80     13.54 o
  -1  -3  11      446.15      455.60      9.44 o
   0  -3  11      204.07      208.89     13.44 o
   1  -3  11        0.75        9.84     11.03 o
   2  -3  11      129.11      112.98     15.92 o
   3  -3  11      362.06      381.32     43.34 o
   4  -3  11      187.54      173.19     26.97 o
   5  -3  11       96.60       85.52     17.88 o
   6  -3  11       32.74       22.98     20.18 o
   7  -3  11       11.67       58.96     39.04 o
  -7  -2  11        2.57      -19.45     19.45 o
  -6  -2  11        0.71      -10.47     10.54 o
  -5  -2  11      560.42      444.15     53.95 o
  -4  -2  11     2063.15     1880.34    126.33 o
  -3  -2  11      452.90      461.09     12.47 o
  -2  -2  11      104.62      116.40     11.09 o
  -1  -2  11      869.28     1012.92     19.13 o
   0  -2  11       58.56       70.15     11.45 o
   1  -2  11      240.46      273.05     31.89 o
   2  -2  11      956.82      976.71     38.54 o
   3  -2  11     1878.74     1887.53     44.41 o
   4  -2  11      260.18      298.74     42.88 o
   5  -2  11        0.81        5.13     13.72 o
   6  -2  11      337.45      326.72     39.51 o
   7  -2  11        6.77       14.61     26.59 o
  -8  -1  11        0.64        3.10     24.45 o
  -7  -1  11       53.42       67.25     32.28 o
  -6  -1  11       16.42       13.29      7.10 o
  -5  -1  11     1051.67     1036.29     27.77 o
  -4  -1  11      518.29      488.53     23.51 o
  -3  -1  11       19.98       19.65      5.46 o
  -2  -1  11      183.44      163.84      6.46 o
  -1  -1  11        5.81       -1.93      4.00 o
   0  -1  11      638.23      662.30     13.98 o
   1  -1  11      775.41      755.00     15.88 o
   2  -1  11      392.53      409.34     24.21 o
   3  -1  11      105.81      109.94     18.19 o
   4  -1  11        0.15       -4.47     14.85 o
   5  -1  11       65.27       72.68     19.43 o
   6  -1  11      111.92       67.66     29.94 o
   7  -1  11      174.58      180.43     70.78 o
  -8   0  11        0.85        6.92     17.13 o
  -7   0  11        1.95      -15.02     15.02 o
  -6   0  11       70.89      126.84     57.79 o
  -5   0  11      442.84      429.08     18.41 o
  -4   0  11       53.68       66.26     10.25 o
  -3   0  11      978.91      979.88     22.82 o
  -2   0  11      601.18      554.99      8.96 o
  -1   0  11      299.83      284.34     10.07 o
   0   0  11      183.85      217.93      8.03 o
   1   0  11      228.64      259.83     20.16 o
   2   0  11      191.31      213.51     11.37 o
   3   0  11       73.04       75.05     10.80 o
   4   0  11      147.85      164.56     65.45 o
   5   0  11       93.45       78.69     18.14 o
   6   0  11        0.46        0.32     15.37 o
   7   0  11       20.02        3.79     15.09 o
  -8   1  11       37.56       40.72     43.49 o
  -7   1  11       19.93       14.43     13.76 o
  -6   1  11      225.16      246.91     16.88 o
  -5   1  11       66.19      109.55     12.91 o
  -4   1  11      316.98      325.19     12.82 o
  -3   1  11       63.87       44.55     20.06 o
  -2   1  11      199.55      175.90     12.95 o
  -1   1  11     2937.13     2919.80     29.13 o
   0   1  11      933.11      901.55     21.67 o
   1   1  11       52.46       31.10      6.45 o
   2   1  11     1020.19     1023.44     32.46 o
   3   1  11      324.61      367.50     17.22 o
   4   1  11        0.65       -1.70     10.69 o
   5   1  11        0.12       19.85     18.29 o
   6   1  11       43.45       46.87     17.07 o
   7   1  11       37.55       24.01     16.93 o
  -8   2  11       24.81       44.80     53.10 o
  -7   2  11       39.59       35.88     14.15 o
  -6   2  11        6.74       14.85     11.01 o
  -5   2  11        0.00        8.91      8.53 o
  -4   2  11       66.11       64.47      7.95 o
  -3   2  11       35.45       31.16     14.60 o
  -2   2  11      695.43      684.60     13.32 o
  -1   2  11     1592.28     1547.33     12.54 o
   0   2  11     1235.37     1204.73     14.97 o
   1   2  11       23.75       22.24      7.29 o
   2   2  11      230.55      211.80     16.20 o
   3   2  11        3.83       18.59      9.84 o
   4   2  11      341.85      375.17     17.93 o
   5   2  11      371.70      416.84     16.32 o
   6   2  11       24.32       24.66     11.93 o
   7   2  11        3.69      -17.77     17.77 o
  -8   3  11       13.24       75.45     23.98 o
  -7   3  11       47.20       20.85     39.27 o
  -6   3  11       71.48       63.84     26.28 o
  -5   3  11       12.56        9.87      6.55 o
  -4   3  11       13.78       11.69     13.48 o
  -3   3  11        3.26        5.79      5.59 o
  -2   3  11      101.80      129.56     28.13 o
  -1   3  11      496.15      435.27     18.52 o
   0   3  11      820.71      785.86     17.23 o
   1   3  11      136.49      155.72      8.44 o
   2   3  11      779.69      825.09     17.66 o
   3   3  11      804.57      784.99     39.76 o
   4   3  11      548.17      527.67     17.03 o
   5   3  11      124.54      106.66     19.20 o
   6   3  11       32.86       83.92     15.87 o
  -7   4  11        6.87        2.63     10.70 o
  -6   4  11       40.75       36.02     16.75 o
  -5   4  11      157.67      168.38     12.55 o
  -4   4  11      216.80      209.78     12.64 o
  -3   4  11       35.66       47.49     17.52 o
  -2   4  11       52.75       77.46     29.82 o
  -1   4  11       17.67       12.60     25.21 o
   0   4  11        0.05        3.83      3.92 o
   1   4  11        4.29        4.15      6.87 o
   2   4  11       39.89       35.17      9.66 o
   3   4  11      269.12      274.53     31.51 o
   4   4  11      253.33      284.61     17.05 o
   5   4  11       51.56       44.86     16.38 o
   6   4  11       61.29       69.26     14.90 o
  -7   5  11       66.15       47.83     12.04 o
  -6   5  11      221.89      227.15     44.09 o
  -5   5  11      266.23      198.06     22.07 o
  -4   5  11      215.36      134.75      6.61 o
  -3   5  11        1.74      -27.97     29.05 o
  -2   5  11       11.93       31.20     16.45 o
  -1   5  11      160.72      102.36     32.12 o
   0   5  11        9.00       11.39      3.05 o
   1   5  11       10.75       22.34     11.68 o
   2   5  11        6.59       11.22      9.36 o
   3   5  11       80.95       58.58     10.81 o
   4   5  11        4.69        5.02     11.38 o
   5   5  11        3.16        9.75     11.50 o
  -6   6  11       86.03       87.60     44.57 o
  -5   6  11      170.20      204.87     27.36 o
  -4   6  11      335.07      353.95     29.05 o
  -3   6  11      129.07      143.39     22.29 o
  -2   6  11      501.01      561.90     28.43 o
  -1   6  11      199.09      221.93     22.13 o
   0   6  11      118.40       90.66      5.05 o
   1   6  11      233.91      255.49     19.37 o
   2   6  11       97.76       71.05     13.63 o
   3   6  11       22.73        9.38      7.72 o
   4   6  11        0.33       18.64     15.91 o
  -6   7  11        1.49        0.15     21.21 o
  -5   7  11       37.37       11.07     37.04 o
  -4   7  11        2.19        0.46     29.82 o
  -3   7  11        2.08       15.22     31.97 o
  -2   7  11      213.41      241.14     41.04 o
  -1   7  11      472.72      571.12     30.28 o
   0   7  11      631.03      686.54     51.49 o
   1   7  11       96.51       -0.61     26.13 o
   2   7  11       81.39       69.12     14.68 o
   3   7  11      101.85       57.55     15.83 o
  -3   8  11        0.30       -0.15     17.98 o
  -2   8  11       30.58       57.79     21.98 o
   0   8  11      213.24      159.99     24.74 o
   1   8  11       14.02      -13.83     18.60 o
  -2  -8  12        8.63       -9.19     29.41 o
  -1  -8  12        7.29        4.72     29.82 o
   0  -8  12        1.96       53.78     21.59 o
   1  -8  12        0.26       48.41     44.57 o
   2  -8  12        4.64        3.69     22.90 o
   3  -8  12       12.56       50.56     49.34 o
  -4  -7  12       45.88       72.10     20.80 o
  -3  -7  12        3.85       22.78     20.85 o
  -2  -7  12        0.64       -8.56     22.13 o
  -1  -7  12        0.37       10.13     18.64 o
   0  -7  12        2.61        4.76     36.42 o
   1  -7  12        1.13      -22.75     22.75 o
   2  -7  12       40.09       22.13     23.82 o
   3  -7  12       42.90       80.29     31.98 o
   4  -7  12        2.96      -13.19     21.23 o
   5  -7  12        0.25      -23.58     23.58 o
  -5  -6  12       29.45       11.68     24.28 o
  -4  -6  12       44.93       75.82     18.21 o
  -3  -6  12       66.74       89.75     29.89 o
  -2  -6  12      329.08      196.41    144.70 o
  -1  -6  12      349.51      413.82     22.81 o
   0  -6  12        0.51      -12.91     35.04 o
   1  -6  12       30.70       20.75     21.06 o
   2  -6  12        7.02        7.92     18.27 o
   3  -6  12       71.56       76.82     17.85 o
   4  -6  12       23.77       33.01     20.81 o
   5  -6  12       19.18       63.61     19.50 o
   6  -6  12       33.18       40.57     51.64 o
  -6  -5  12      148.85      237.61     33.97 o
  -5  -5  12      130.75       75.16     25.05 o
  -4  -5  12      168.22      177.21     43.80 o
  -3  -5  12      214.35      180.68     27.13 o
  -2  -5  12        1.02       -6.68     19.98 o
  -1  -5  12      174.64      177.33      8.07 o
   0  -5  12       38.05       67.47     22.44 o
   1  -5  12       97.05       98.14     15.98 o
   2  -5  12        1.71        6.71     16.69 o
   3  -5  12       33.90       51.41     16.29 o
   4  -5  12      175.93      181.46     21.05 o
   5  -5  12        0.04       17.41     20.05 o
   6  -5  12       20.50       50.14     24.48 o
  -6  -4  12      184.17      179.36     28.43 o
  -5  -4  12      108.29      113.42     39.35 o
  -4  -4  12       25.81        6.30     29.05 o
  -3  -4  12      546.82      532.44     21.36 o
  -2  -4  12      220.38      211.01     35.20 o
  -1  -4  12      488.47      487.56     12.37 o
   0  -4  12     1568.67     1668.81     26.97 o
   1  -4  12     1185.68     1212.79     37.11 o
   2  -4  12      309.09      274.20     34.58 o
   3  -4  12       52.43       70.73     19.53 o
   4  -4  12       80.00       38.47     27.60 o
   5  -4  12        1.30       -5.71     23.90 o
   6  -4  12        1.05      -17.82     17.82 o
   7  -4  12      179.04       99.75     33.81 o
  -7  -3  12        8.95        3.07     35.96 o
  -6  -3  12       13.61        8.15     19.67 o
  -5  -3  12       49.77       65.47     34.43 o
  -4  -3  12       84.68       74.39     17.98 o
  -3  -3  12       78.22       78.84     18.90 o
  -2  -3  12      267.43      329.68     31.35 o
  -1  -3  12      916.12      953.79     18.64 o
   0  -3  12      888.46      940.42     19.63 o
   1  -3  12       35.31       37.24     31.97 o
   2  -3  12       91.42       99.68     19.37 o
   3  -3  12      651.54      683.16     58.25 o
   4  -3  12       93.04       62.38     26.95 o
   5  -3  12        3.39       42.20     29.36 o
   6  -3  12        5.13      -10.42     20.12 o
   7  -3  12       20.10       25.82     28.13 o
  -7  -2  12       44.35        7.41     27.90 o
  -6  -2  12        3.91       12.46     15.83 o
  -5  -2  12       23.93       15.54      6.79 o
  -4  -2  12        0.38        1.88      6.08 o
  -3  -2  12      669.88      703.19     14.92 o
  -2  -2  12       15.37       16.78     12.15 o
  -1  -2  12      818.60      802.64     14.14 o
   0  -2  12      439.59      424.37     12.89 o
   1  -2  12       44.57       46.26      8.39 o
   2  -2  12      246.46      250.52     50.41 o
   3  -2  12      447.05      465.55     29.97 o
   4  -2  12      117.46      196.52     78.38 o
   5  -2  12      448.30      455.89     28.21 o
   6  -2  12       32.52        7.36     19.32 o
   7  -2  12        6.42       -1.95     32.89 o
  -7  -1  12       47.80       25.04     10.85 o
  -6  -1  12       71.11       87.35     22.83 o
  -5  -1  12      322.70      317.68     10.63 o
  -4  -1  12       56.62       52.39      9.89 o
  -3  -1  12        9.06        6.65      5.30 o
  -2  -1  12       18.22       19.24      8.52 o
  -1  -1  12        9.73       16.63      6.88 o
   0  -1  12      112.43       85.02      8.08 o
   1  -1  12       73.23       73.20      9.22 o
   2  -1  12      598.30      595.35     22.16 o
   3  -1  12      598.37      550.13     21.73 o
   4  -1  12      256.88      276.70     18.88 o
   5  -1  12      380.85      345.35     21.24 o
   6  -1  12      116.93       84.83     22.71 o
   7  -1  12       56.36       60.21     20.08 o
  -8   0  12       13.18       11.85     29.43 o
  -7   0  12       46.28       38.32     14.83 o
  -6   0  12      353.02      376.91     14.78 o
  -5   0  12      117.12      128.12      8.43 o
  -4   0  12       64.32       73.32     14.25 o
  -3   0  12      198.81      195.64      9.08 o
  -2   0  12      350.65      372.96     18.60 o
  -1   0  12      226.76      220.05     15.21 o
   0   0  12      222.81      257.03      8.62 o
   1   0  12        0.04       -7.46      8.26 o
   2   0  12        8.83       -0.18      7.96 o
   3   0  12      330.42      335.70     18.58 o
   4   0  12      187.61      217.07     27.11 o
   5   0  12      192.63      239.20     18.32 o
   6   0  12      111.60      100.21     15.70 o
   7   0  12       87.62       81.70     21.39 o
  -8   1  12       26.48       37.20     35.04 o
  -7   1  12      226.72      188.47     26.90 o
  -6   1  12      469.54      516.67     26.74 o
  -5   1  12      460.50      497.18     15.30 o
  -4   1  12      375.76      366.20     19.97 o
  -3   1  12       86.71       85.50      8.48 o
  -2   1  12      216.04      260.51     10.80 o
  -1   1  12      886.50      943.05     15.59 o
   0   1  12       46.13       71.45      7.32 o
   1   1  12        0.72        6.98      7.91 o
   2   1  12      153.43      129.82     13.01 o
   3   1  12      120.96      142.51     11.30 o
   4   1  12       21.27       33.27     12.77 o
   5   1  12      185.21      192.38     14.49 o
   6   1  12       52.10       59.67     13.92 o
   7   1  12       17.50        4.52     16.16 o
  -8   2  12        0.33       23.98     23.59 o
  -7   2  12       11.82        4.54      9.81 o
  -6   2  12      103.48       98.94     15.14 o
  -5   2  12      239.59      256.08     12.27 o
  -4   2  12      211.09      218.87     13.48 o
  -3   2  12      910.92      928.75     18.12 o
  -2   2  12     1208.95     1275.38     14.19 o
  -1   2  12     2973.37     2909.15     24.75 o
   0   2  12     1152.39     1242.33     15.12 o
   1   2  12      401.91      403.99     13.87 o
   2   2  12        1.33       11.49      8.05 o
   3   2  12      177.78      180.11     17.07 o
   4   2  12      177.04      187.47     22.61 o
   5   2  12       65.39       62.45     13.12 o
   6   2  12        2.16        3.85     25.67 o
  -8   3  12        0.58      100.58     23.12 o
  -7   3  12       35.24       22.22     18.44 o
  -6   3  12       55.63       41.08     11.41 o
  -5   3  12        9.91       16.21      9.56 o
  -4   3  12      261.49      264.14      8.15 o
  -3   3  12       69.61       72.73      3.98 o
  -2   3  12      612.64      612.61     26.13 o
  -1   3  12     1671.53     1639.26     42.42 o
   0   3  12     1191.37     1207.74     21.05 o
   1   3  12      430.90      483.64      9.62 o
   2   3  12      587.31      676.94     19.87 o
   3   3  12      747.94      749.94     15.33 o
   4   3  12       98.69       98.92     11.72 o
   5   3  12       28.95       41.27     17.83 o
   6   3  12        0.15      -13.29     13.29 o
  -7   4  12        0.57       -7.11      8.93 o
  -6   4  12       28.17       13.88     10.34 o
  -5   4  12        0.19        7.37     11.37 o
  -4   4  12       18.34        8.79      4.90 o
  -3   4  12       28.08       34.73     17.37 o
  -2   4  12      561.57      661.18     29.05 o
  -1   4  12       38.44       56.25     17.52 o
   0   4  12      565.54      523.32     19.29 o
   1   4  12       84.49       99.28      8.13 o
   2   4  12      128.16      150.65     15.08 o
   3   4  12      237.56      251.32     13.87 o
   4   4  12       82.11       54.39     11.02 o
   5   4  12       17.88       46.11     22.71 o
  -7   5  12       34.71       21.23     13.10 o
  -6   5  12      305.18      258.33     48.87 o
  -5   5  12      167.93      101.34     20.88 o
  -4   5  12      117.31      163.99     22.44 o
  -3   5  12      148.94      157.23     20.90 o
  -2   5  12       67.79       46.26     29.20 o
  -1   5  12        6.32       14.91     15.52 o
   0   5  12      109.70      125.35     16.34 o
   1   5  12       67.90       53.52      9.33 o
   2   5  12      215.29      213.90     13.35 o
   3   5  12      198.80      206.47     14.60 o
   4   5  12       22.70       30.97     13.27 o
   5   5  12       19.73       40.97     17.69 o
  -6   6  12      212.25      258.51     32.58 o
  -5   6  12      220.93      224.85     46.11 o
  -4   6  12       16.57       13.22     19.21 o
  -3   6  12      125.34      142.93     38.42 o
  -2   6  12        3.17       20.44     30.12 o
  -1   6  12        0.53       15.83     17.06 o
   0   6  12       23.07       25.21     17.83 o
   1   6  12        8.77       22.96     15.70 o
   2   6  12        1.17        7.81      9.12 o
   3   6  12       70.26       36.36      8.76 o
   4   6  12       33.36       27.74     14.15 o
  -5   7  12       56.36       18.44     23.36 o
  -4   7  12       51.18       78.54     24.44 o
  -3   7  12       81.10       86.22     23.05 o
  -2   7  12      126.24      156.15     24.28 o
  -1   7  12      211.34      229.46     41.34 o
   0   7  12       74.71       56.56     20.90 o
   1   7  12        6.24      -20.44     30.58 o
   2   7  12       51.63        5.07     17.52 o
   3   7  12        0.70       23.14     19.52 o
  -1   8  12        1.85       -2.46     17.83 o
   0   8  12        0.44       31.20     34.89 o
   1   8  12        2.75      -11.22     18.75 o
  -1  -8  13      127.09       98.03     33.20 o
   0  -8  13       28.26       37.59     18.83 o
   1  -8  13       59.71       64.70     48.87 o
   2  -8  13        0.76        1.08     23.21 o
   3  -8  13        0.27       16.14     46.11 o
  -3  -7  13       25.84       62.24     24.07 o
  -2  -7  13      364.34      401.64     48.49 o
  -1  -7  13      180.04      172.30     35.49 o
   0  -7  13       47.65       19.52     24.13 o
   1  -7  13       36.51       61.78     43.65 o
   2  -7  13       38.92       38.58     26.13 o
   3  -7  13       98.25      255.35    124.49 o
   4  -7  13       22.92      -23.83     23.83 o
  -5  -6  13       46.62       21.49     18.85 o
  -4  -6  13        2.50        6.07     34.50 o
  -3  -6  13      150.18      109.38     23.11 o
  -2  -6  13      421.32      422.26     29.43 o
  -1  -6  13        8.41       23.67     18.37 o
   0  -6  13       43.38       17.38      9.14 o
   1  -6  13        8.83      -11.07     36.42 o
   2  -6  13       35.87       18.85     30.89 o
   3  -6  13       86.24       54.44     22.55 o
   4  -6  13        0.90        4.45     19.22 o
   5  -6  13        2.18      -19.69     23.90 o
  -5  -5  13       68.16       91.60     25.97 o
  -4  -5  13      315.89      325.52     32.89 o
  -3  -5  13       17.51        5.03     13.69 o
  -2  -5  13        7.09       15.14     13.09 o
  -1  -5  13       13.87        7.93     15.37 o
   0  -5  13       87.66       92.17     18.21 o
   1  -5  13      169.64      170.65     21.27 o
   2  -5  13      259.42      258.86     53.95 o
   3  -5  13      113.06       94.09     21.06 o
   4  -5  13       25.94       28.44     16.96 o
   5  -5  13       81.21       82.21     31.97 o
   6  -5  13      103.12       96.23     28.10 o
  -6  -4  13       59.21       36.42     40.11 o
  -5  -4  13       68.75       59.02     22.29 o
  -3  -4  13      903.95      973.86     40.63 o
  -2  -4  13      289.77      294.34     48.03 o
  -1  -4  13       47.28       55.89      8.24 o
   0  -4  13       81.36      109.10     15.70 o
   1  -4  13      211.53      167.95     31.05 o
   2  -4  13      339.93      363.36     26.18 o
   3  -4  13      297.65      256.28     20.48 o
   4  -4  13      525.70      478.15     29.85 o
   5  -4  13       50.24       18.47     17.22 o
   6  -4  13        5.26       -4.80     23.67 o
  -7  -3  13       12.47       42.73     41.80 o
  -6  -3  13       86.28       52.72     23.21 o
  -5  -3  13      130.67      129.72     38.27 o
  -4  -3  13      639.12      612.31     45.03 o
  -3  -3  13      870.10      878.94     24.01 o
  -2  -3  13      396.33      428.00     50.72 o
  -1  -3  13      364.24      363.03     28.97 o
   0  -3  13        1.23       17.44     11.48 o
   1  -3  13       23.50       21.68      9.65 o
   2  -3  13        1.40        6.13     23.06 o
   3  -3  13       91.85       90.35     20.10 o
   4  -3  13       36.58       28.47     18.15 o
   5  -3  13        1.08        8.61     15.21 o
   6  -3  13       53.72       53.52     32.22 o
   7  -3  13       62.28       66.12     22.44 o
  -7  -2  13       10.58       42.57     22.44 o
  -6  -2  13       36.69       20.04     14.98 o
  -5  -2  13      110.24       86.13      8.51 o
  -4  -2  13      320.83      297.59     10.83 o
  -3  -2  13      308.29      303.29     11.93 o
  -2  -2  13     1732.83     1794.49     44.26 o
  -1  -2  13     1426.87     1485.53     25.95 o
   0  -2  13     1225.62     1148.08     19.12 o
   1  -2  13      431.22      423.54     15.78 o
   2  -2  13      347.36      344.23     46.18 o
   3  -2  13      105.14      134.78     29.55 o
   4  -2  13       57.10       58.98     25.69 o
   5  -2  13        3.68        1.66     13.85 o
   6  -2  13       22.83       22.42     28.99 o
   7  -2  13       15.00       31.16     24.44 o
  -7  -1  13        0.19      -10.29     10.29 o
  -6  -1  13       39.93       17.83     22.44 o
  -5  -1  13      121.08      100.70     13.06 o
  -4  -1  13       13.76       14.00      8.84 o
  -3  -1  13       92.04       82.16      8.25 o
  -2  -1  13      251.60      268.54      8.98 o
  -1  -1  13      163.31      134.87     20.13 o
   0  -1  13     1007.93      963.09     16.48 o
   1  -1  13      851.79      815.98     19.16 o
   2  -1  13      654.59      624.09     24.35 o
   3  -1  13      965.26      862.31     42.07 o
   4  -1  13      124.56      151.42     37.81 o
   5  -1  13       32.11       63.47     16.18 o
   6  -1  13      112.65       75.14     31.05 o
   7  -1  13        4.57       29.98     32.67 o
  -8   0  13       25.03        4.70     17.30 o
  -7   0  13       35.21       25.81     10.94 o
  -6   0  13      184.37      191.86     14.00 o
  -5   0  13       20.12       12.99      7.53 o
  -4   0  13        6.55        2.31     13.45 o
  -3   0  13        8.82       13.21     12.53 o
  -2   0  13      263.33      294.27      9.19 o
  -1   0  13      213.92      213.94     11.99 o
   0   0  13      822.37      827.05     16.41 o
   1   0  13      515.53      500.93     16.18 o
   2   0  13        3.94        6.67      8.86 o
   3   0  13      721.00      687.58     18.21 o
   4   0  13      221.48      236.37     14.00 o
   5   0  13      445.07      484.13     25.92 o
   6   0  13      196.49      162.96     43.70 o
   7   0  13       37.17       66.15     20.37 o
  -8   1  13       14.13        4.43      9.71 o
  -7   1  13       60.75       37.88      9.47 o
  -6   1  13      182.40      205.53     25.77 o
  -5   1  13      291.98      315.80     16.80 o
  -4   1  13       35.08       50.00     12.76 o
  -3   1  13       69.66       63.29      9.67 o
  -2   1  13        2.79       -3.30      4.68 o
  -1   1  13       44.06       45.07      5.80 o
   0   1  13      164.22      165.23      9.47 o
   1   1  13      486.90      445.30     19.56 o
   2   1  13        3.34       -1.55      7.61 o
   3   1  13       16.90       12.48      8.98 o
   4   1  13       59.23       60.20     11.79 o
   5   1  13      308.92      298.60     16.21 o
   6   1  13      121.04      137.73     19.31 o
  -8   2  13       22.97       18.27     27.53 o
  -7   2  13       10.88        9.27     13.20 o
  -6   2  13      134.61      168.22     17.26 o
  -5   2  13      219.49      249.28     12.06 o
  -4   2  13      205.89      247.22     13.91 o
  -3   2  13      815.91      871.02     14.81 o
  -2   2  13      399.45      395.30      8.48 o
  -1   2  13      661.56      641.87      9.29 o
   0   2  13      372.02      363.73      7.86 o
   1   2  13      537.90      561.91     17.19 o
   2   2  13       12.72       25.46     10.37 o
   3   2  13      622.11      655.17     19.12 o
   4   2  13      556.80      570.42     16.51 o
   5   2  13       36.03       49.51     16.08 o
   6   2  13        9.06       29.10     17.82 o
  -7   3  13        1.77       -6.87     11.48 o
  -6   3  13        2.81        6.42     11.18 o
  -5   3  13      183.21      204.09     17.09 o
  -4   3  13      362.49      382.92     13.94 o
  -3   3  13      181.73      223.69     22.88 o
  -2   3  13      287.11      290.63     22.29 o
  -1   3  13      271.72      276.62     25.42 o
   0   3  13      177.45      160.88     10.31 o
   1   3  13        7.93        6.96      7.07 o
   2   3  13       74.83       76.92     11.03 o
   3   3  13      159.93      161.14     13.64 o
   4   3  13       32.07       36.01     10.93 o
   5   3  13       12.69       10.40     11.87 o
   6   3  13        0.16        0.07     23.75 o
  -7   4  13        9.62       -4.47      7.71 o
  -6   4  13       18.09       17.64     10.95 o
  -5   4  13       25.63       18.96      7.29 o
  -4   4  13       47.99       29.02     16.75 o
  -3   4  13      338.80      322.91     39.81 o
  -2   4  13      675.54      770.00     31.20 o
  -1   4  13      782.98      848.07     51.49 o
   0   4  13      349.22      353.95     17.70 o
   1   4  13      158.42      156.70      6.42 o
   2   4  13      290.80      317.13     29.97 o
   3   4  13      185.29      213.89     15.19 o
   4   4  13        0.77       -4.32     10.43 o
   5   4  13        0.66       33.40     14.65 o
  -7   5  13        0.51       17.52     39.65 o
  -6   5  13        2.27      -20.90     20.90 o
  -5   5  13        3.01       -4.09     10.14 o
  -4   5  13       94.72      118.96     36.73 o
  -3   5  13       15.81       29.51     29.51 o
  -2   5  13        2.99       17.52     16.60 o
  -1   5  13      108.91       86.99     32.28 o
   0   5  13       97.51       94.84     13.78 o
   1   5  13      381.55      349.27     12.08 o
   2   5  13      126.13      115.72     11.95 o
   3   5  13       49.59       39.16      9.40 o
   4   5  13       59.59       57.65     15.58 o
  -6   6  13        7.09       44.57     42.27 o
  -5   6  13        9.93       -6.30     19.83 o
  -4   6  13       11.02       -6.30     18.75 o
  -3   6  13      905.07      848.38     37.81 o
  -2   6  13       16.24      -13.99     18.14 o
   0   6  13      988.77      935.67     38.73 o
   1   6  13      357.60      296.10     54.53 o
   2   6  13        1.94       -8.76      9.68 o
   3   6  13      120.47      117.79     11.64 o
   4   6  13      360.37      318.14     24.59 o
  -5   7  13        1.45       55.94     43.19 o
  -4   7  13       88.88      104.66     25.51 o
  -3   7  13       39.78      102.05     24.28 o
  -2   7  13        0.18        5.07     30.58 o
  -1   7  13        1.60       39.81     20.29 o
   0   7  13      173.29      219.16     26.28 o
   1   7  13       49.56       90.52     22.44 o
  -1   8  13       18.26       18.90     20.59 o
   0   8  13        6.01       -9.84     34.58 o
  -1  -8  14       84.11      161.21     56.87 o
   0  -8  14       53.45       16.46     21.67 o
   1  -8  14        4.53        6.15     25.51 o
   2  -8  14        0.23       35.20     28.43 o
  -3  -7  14       88.11       95.91     35.68 o
  -2  -7  14       17.68       46.23     22.05 o
  -1  -7  14       52.90       72.24     31.74 o
   0  -7  14       50.62       66.24     27.36 o
   1  -7  14       27.03      -17.98     40.88 o
   2  -7  14       75.62       75.16     28.74 o
   3  -7  14       13.33       32.94     32.89 o
   4  -7  14        2.60       -7.73     31.05 o
  -4  -6  14       87.44      127.87     31.66 o
  -3  -6  14        1.20        3.74     14.77 o
  -2  -6  14       84.25       72.40     22.00 o
  -1  -6  14      168.50      212.32     25.33 o
   0  -6  14      481.61      448.82     33.89 o
   1  -6  14      691.83      743.71     65.47 o
   2  -6  14      244.65      245.40     21.79 o
   3  -6  14       56.17       63.31     23.75 o
   4  -6  14       75.95       71.96     34.17 o
   5  -6  14       50.64       71.30     26.66 o
  -5  -5  14        1.79        6.92     21.36 o
  -4  -5  14        3.02        7.54     24.39 o
  -3  -5  14      376.57      418.48     37.43 o
  -2  -5  14        1.86        0.38     21.06 o
  -1  -5  14       58.61       62.69      6.07 o
   0  -5  14      286.20      273.18     11.22 o
   1  -5  14     1071.41     1180.51     70.08 o
   2  -5  14      346.27      383.02     26.73 o
   3  -5  14      266.70      269.92     27.82 o
   4  -5  14      381.27      391.29     92.68 o
   5  -5  14       94.71       83.62     35.80 o
   6  -5  14       11.92      -21.19     21.19 o
  -6  -4  14       87.27       27.66     39.35 o
  -5  -4  14        5.10      -13.06     19.21 o
  -4  -4  14        1.36       23.01     17.54 o
  -3  -4  14      196.89      211.88     32.20 o
  -2  -4  14      175.12      137.92     19.20 o
  -1  -4  14       85.83       87.85      9.00 o
   0  -4  14      273.67      295.58     16.97 o
   1  -4  14       26.64        5.74      8.90 o
   2  -4  14      178.10      166.01     17.20 o
   3  -4  14       79.37       65.62     20.99 o
   4  -4  14      358.69      362.68     29.27 o
   5  -4  14       70.51       55.87     27.05 o
   6  -4  14      179.97      187.44     37.58 o
  -6  -3  14      168.92      246.68     28.43 o
  -5  -3  14      126.90      183.20     23.67 o
  -4  -3  14      419.81      312.61     39.96 o
  -3  -3  14      114.78       97.34     23.15 o
  -2  -3  14      176.84      168.67     19.73 o
  -1  -3  14      246.27      217.65      9.45 o
   0  -3  14        1.21       -2.68     11.07 o
   1  -3  14       66.17       63.44     12.37 o
   2  -3  14       63.30       63.51     27.17 o
   3  -3  14      106.75      103.96     20.03 o
   4  -3  14       85.25       51.04     20.16 o
   5  -3  14      122.56      172.96     37.96 o
   6  -3  14      129.22      112.23     45.80 o
  -7  -2  14        0.31      -11.07     20.59 o
  -6  -2  14      100.12       57.81     43.42 o
  -5  -2  14      459.82      407.47     29.36 o
  -4  -2  14      233.82      213.36     14.37 o
  -3  -2  14       89.06       84.77     10.99 o
  -2  -2  14      521.97      535.00     26.19 o
  -1  -2  14      153.38      183.84     21.21 o
   0  -2  14      519.33      511.37     15.40 o
   1  -2  14       62.86       71.72     11.44 o
   2  -2  14        3.39       -6.31     12.16 o
   3  -2  14       54.91       48.42     17.68 o
   4  -2  14        2.94        4.38     15.48 o
   5  -2  14        5.82        5.94     14.50 o
   6  -2  14       12.17       -7.23     39.42 o
  -7  -1  14        6.56      -18.59     40.42 o
  -6  -1  14       49.28       50.65      7.99 o
  -5  -1  14      419.52      398.49     56.87 o
  -4  -1  14      199.56      192.05     24.36 o
  -3  -1  14      360.39      392.58     19.73 o
  -2  -1  14      652.09      664.84     11.67 o
  -1  -1  14      610.89      618.91     14.58 o
   0  -1  14      602.96      627.40     18.66 o
   1  -1  14      417.59      438.45     34.35 o
   2  -1  14      281.97      319.38     15.81 o
   3  -1  14      112.21      151.28     24.57 o
   4  -1  14        0.68       -5.50     11.88 o
   5  -1  14       36.42       24.88     17.39 o
   6  -1  14        4.16       -3.89     14.22 o
  -7   0  14        8.84       16.61     11.82 o
  -6   0  14        0.07       -9.63     11.60 o
  -5   0  14      130.43      120.80     11.00 o
  -4   0  14      224.35      274.59     36.12 o
  -3   0  14        9.83       18.76      7.43 o
  -2   0  14        5.00        8.25      5.81 o
  -1   0  14      355.51      374.38     14.60 o
   0   0  14     1173.86     1163.10     25.42 o
   1   0  14      550.47      532.03     20.98 o
   2   0  14      144.57      146.06     11.01 o
   3   0  14      187.72      198.17     20.77 o
   4   0  14       65.89       41.78     13.34 o
   5   0  14        4.02       11.81     15.41 o
   6   0  14       52.39       50.29     19.72 o
  -7   1  14        0.18       -4.07      8.35 o
  -6   1  14       13.50       10.20     10.25 o
  -5   1  14       60.66       78.74     11.59 o
  -4   1  14        0.19       14.55     12.29 o
  -3   1  14       60.00       87.96     11.64 o
  -2   1  14      138.87      139.15     20.66 o
  -1   1  14      722.35      723.62     16.29 o
   0   1  14      884.46      868.23     17.77 o
   1   1  14      707.81      659.12     17.21 o
   2   1  14      187.87      203.96     11.87 o
   3   1  14       11.76       26.17     15.17 o
   4   1  14       52.78       73.73     12.37 o
   5   1  14       86.63       65.87     28.46 o
   6   1  14       74.64       82.84     16.85 o
  -7   2  14        3.01       11.67     14.24 o
  -6   2  14       46.38       41.49      9.24 o
  -5   2  14      135.81      140.64     21.90 o
  -4   2  14        8.46       17.87      9.29 o
  -3   2  14        9.00       17.39      6.16 o
  -2   2  14        4.09       13.93      6.90 o
  -1   2  14     1004.58     1013.23     16.99 o
   0   2  14       16.31       11.54      6.67 o
   1   2  14        7.57       12.18      5.30 o
   2   2  14       10.35       11.93      7.91 o
   3   2  14      283.61      278.41     13.02 o
   4   2  14      212.89      208.07     12.60 o
   5   2  14        2.64       38.64     36.13 o
   6   2  14        2.50       41.16     34.86 o
  -7   3  14        3.07       -2.33     13.15 o
  -6   3  14        2.78        2.30     12.06 o
  -5   3  14      495.50      495.18     14.71 o
  -4   3  14      205.60      210.18     12.65 o
  -3   3  14      269.56      318.91     22.44 o
  -2   3  14       37.53       94.98     32.12 o
  -1   3  14       89.26      113.66     17.03 o
   0   3  14       26.61       40.07      5.78 o
   1   3  14      460.23      474.19     15.33 o
   2   3  14       51.66       76.26      8.43 o
   3   3  14      107.06       87.97     12.93 o
   4   3  14      256.68      225.27     15.10 o
   5   3  14       46.05       73.07     21.32 o
  -7   4  14       11.55       -8.75     11.26 o
  -6   4  14      210.90      153.87     12.84 o
  -5   4  14      376.33      320.38     70.47 o
  -4   4  14      125.96      150.77     21.21 o
  -3   4  14       20.67       -0.46     13.83 o
  -2   4  14      797.13      843.61     32.89 o
  -1   4  14        4.09        6.76     16.45 o
   0   4  14       80.18       83.99     16.27 o
   1   4  14      466.48      412.88     11.05 o
   2   4  14      144.11      153.35     12.65 o
   3   4  14        0.92       -9.78      9.78 o
   4   4  14       13.54       -0.39      9.05 o
   5   4  14        0.46       25.39     24.26 o
  -6   5  14       85.78       57.48     39.50 o
  -5   5  14       86.91      106.20     23.36 o
  -4   5  14      302.45      333.36     27.97 o
  -3   5  14        1.25       37.19     18.44 o
  -2   5  14       14.82        9.99     16.91 o
  -1   5  14       65.14      142.01     21.67 o
   0   5  14        1.10       12.31     14.40 o
   1   5  14       58.24       37.39     11.00 o
   2   5  14        9.39        9.42      9.40 o
   3   5  14        5.88        2.53      8.20 o
   4   5  14        0.50       -9.37      9.37 o
  -6   6  14        0.22       -3.53     21.67 o
  -5   6  14       38.57       40.42     38.58 o
  -4   6  14      283.62      306.77     29.82 o
  -3   6  14      216.90      216.40     26.59 o
  -2   6  14      411.89      542.84     52.10 o
  -1   6  14      370.31      386.38     29.66 o
   0   6  14      111.82      100.82     38.73 o
   1   6  14        2.37       12.20     15.52 o
   2   6  14        0.45      -17.98     18.29 o
   3   6  14        0.19       -2.02      9.78 o
  -5   7  14        3.96      -14.45     23.36 o
  -4   7  14       82.91      104.82     44.57 o
  -3   7  14      129.47      279.41     48.72 o
  -2   7  14       41.98       36.58     21.52 o
  -1   7  14       79.42       92.37     23.21 o
   0   7  14      105.07       71.77     39.96 o
   1   7  14      164.12      199.18     27.05 o
   2   7  14       17.84       72.54     22.29 o
  -1   8  14       12.14       -4.15     34.89 o
   0  -8  15        2.08      -24.10     36.66 o
   1  -8  15        3.95       18.90     27.36 o
  -3  -7  15      114.55      123.59     25.82 o
  -2  -7  15        3.14       35.73     18.58 o
  -1  -7  15        6.62      -14.03     17.58 o
   0  -7  15        5.16        2.15     39.50 o
   1  -7  15        2.96      -15.98     24.90 o
   2  -7  15       11.14       23.82     45.80 o
   3  -7  15        0.22       14.06     19.21 o
   4  -7  15        1.88       -6.61     48.26 o
  -4  -6  15      145.51      131.83     37.29 o
  -3  -6  15      337.86      347.55     55.64 o
  -2  -6  15      331.58      337.20     27.37 o
  -1  -6  15      323.77      337.61     77.00 o
   0  -6  15       10.00       21.22     11.06 o
   1  -6  15       11.00       29.66     24.44 o
   2  -6  15        7.06       -4.75     18.28 o
   3  -6  15        0.89      -17.21     20.87 o
   4  -6  15       34.19       23.31     31.33 o
   5  -6  15       27.24       26.37     22.13 o
  -5  -5  15       30.67       37.73     18.32 o
  -4  -5  15       27.68       88.37     18.23 o
  -3  -5  15       32.37       32.58     19.59 o
  -2  -5  15      336.73      366.53     22.03 o
  -1  -5  15       96.92       75.32     17.44 o
   0  -5  15       32.54       41.69     12.17 o
   1  -5  15      170.45      135.28    120.88 o
   2  -5  15      141.47      130.51     22.72 o
   3  -5  15       35.37       37.72     29.32 o
   4  -5  15        1.43       19.65     20.69 o
   5  -5  15        0.39        7.84     51.95 o
  -6  -4  15       15.21       15.52     38.12 o
  -5  -4  15        6.80       66.09     22.59 o
  -4  -4  15        5.49       -2.35     12.67 o
  -3  -4  15        1.25       -7.66     15.56 o
  -2  -4  15      100.51       78.07     27.97 o
  -1  -4  15      978.99      939.63     23.90 o
   0  -4  15      721.80      734.78     22.26 o
   1  -4  15       77.44      118.74     14.80 o
   2  -4  15       26.28        7.21     18.60 o
   3  -4  15      130.77      136.74     23.67 o
   4  -4  15      146.16      132.42     34.06 o
   5  -4  15       33.70       22.32     22.03 o
   6  -4  15        8.78       13.73     23.52 o
  -6  -3  15        7.39        3.38     18.90 o
  -5  -3  15       44.48       37.04     19.67 o
  -4  -3  15       69.86       58.71     30.74 o
  -3  -3  15       62.33       45.08     15.78 o
  -2  -3  15        0.59       -6.66     19.45 o
  -1  -3  15       29.35       33.17     11.51 o
   0  -3  15       83.30       74.62     13.99 o
   1  -3  15       74.70      125.10     11.84 o
   2  -3  15      164.96      189.76     23.75 o
   3  -3  15       28.11       21.27     24.33 o
   4  -3  15      116.18      123.44     31.10 o
   5  -3  15       80.94       30.69     23.67 o
   6  -3  15       70.89       53.93     25.00 o
  -7  -2  15        9.88       25.51     36.58 o
  -6  -2  15       46.23       61.32     20.90 o
  -5  -2  15      291.82      255.55     28.20 o
  -4  -2  15        2.88        1.65      6.88 o
  -3  -2  15        1.13        1.40      7.90 o
  -2  -2  15        9.15       14.90     13.91 o
  -1  -2  15       47.15       42.27     13.55 o
   0  -2  15      211.49      204.17     12.83 o
   1  -2  15      119.79      106.01     22.20 o
   2  -2  15      272.36      297.22     27.67 o
   3  -2  15       45.90       27.11     14.77 o
   4  -2  15       71.40       63.89     32.12 o
   5  -2  15        0.54       25.78     19.37 o
   6  -2  15       82.10       43.51     23.64 o
  -7  -1  15        2.54       22.18     31.51 o
  -6  -1  15       22.79       24.13     24.74 o
  -5  -1  15      112.46      101.74      9.06 o
  -4  -1  15      108.67      115.35     13.31 o
  -3  -1  15       60.00       84.49     14.81 o
  -2  -1  15      618.59      630.34     17.37 o
  -1  -1  15      117.63      128.66     16.77 o
   0  -1  15       34.08       38.31     10.86 o
   1  -1  15        6.47       11.07     14.60 o
   2  -1  15       16.83        7.38     10.63 o
   3  -1  15       21.07       42.48     11.97 o
   4  -1  15      167.88      186.19     16.96 o
   5  -1  15      102.84       89.16     17.48 o
   6  -1  15       80.92       86.75     19.43 o
  -7   0  15        0.89      -15.88     15.88 o
  -6   0  15        3.83       -0.75     23.13 o
  -5   0  15      150.83      124.19     18.29 o
  -4   0  15      224.43      254.31     24.67 o
  -3   0  15        7.63       13.05      9.01 o
  -2   0  15       98.48      112.41     10.40 o
  -1   0  15       43.92       67.69     16.32 o
   0   0  15      572.92      575.45     18.81 o
   1   0  15       90.22      104.19     10.58 o
   2   0  15      198.21      244.26     16.46 o
   3   0  15        1.13       10.83     11.81 o
   4   0  15       76.04       98.83     30.61 o
   5   0  15      164.64      204.85     22.26 o
   6   0  15       41.73       52.24     21.34 o
  -7   1  15       30.15       16.02     11.96 o
  -6   1  15       72.80       43.54     20.90 o
  -5   1  15       52.86       65.08     17.06 o
  -4   1  15       35.97       46.87     10.02 o
  -3   1  15      162.13      206.50      9.30 o
  -2   1  15       71.84      112.74      8.28 o
  -1   1  15      368.10      392.12     16.72 o
   0   1  15      135.65      144.55      9.54 o
   1   1  15      180.85      184.30     14.66 o
   2   1  15      174.34      164.98     11.86 o
   3   1  15        3.35       -0.78      8.54 o
   4   1  15        8.73       20.70     11.86 o
   5   1  15        0.54       29.13     20.59 o
   6   1  15        1.79      -22.95     23.43 o
  -7   2  15        0.27        5.71     10.89 o
  -6   2  15        7.13       11.51     11.84 o
  -5   2  15        3.95        7.97     12.82 o
  -4   2  15       74.17      103.85     13.06 o
  -3   2  15      197.23      226.08     12.64 o
  -2   2  15     1167.86     1162.76     20.78 o
  -1   2  15     4193.20     4215.30     37.13 o
   0   2  15      516.50      555.36     11.71 o
   1   2  15       77.57       65.58     11.72 o
   2   2  15       32.22       24.69      8.09 o
   3   2  15      148.97      156.82     12.27 o
   4   2  15       75.22       38.34     17.13 o
   5   2  15       27.45       58.01     14.21 o
   6   2  15       14.60       26.17     15.59 o
  -7   3  15        0.09       -7.72      9.30 o
  -6   3  15        7.38        4.78      9.33 o
  -5   3  15        0.13        7.62     13.14 o
  -4   3  15       28.82       35.90      8.93 o
  -3   3  15       64.26       96.67     30.74 o
  -2   3  15       17.68       10.45     15.83 o
  -1   3  15       21.86        0.30     17.24 o
   0   3  15      639.36      630.52     13.22 o
   1   3  15      827.02      802.37     28.46 o
   2   3  15      678.19      674.75     15.12 o
   3   3  15      167.94      189.68     20.40 o
   4   3  15       63.73       56.81     16.98 o
   5   3  15       68.88      104.14     21.57 o
  -7   4  15       19.88       38.42     38.27 o
  -6   4  15        0.77      -12.62     12.62 o
  -5   4  15       15.51       18.15      7.76 o
  -4   4  15       53.71       46.41     31.51 o
  -3   4  15       10.64      -29.51     29.51 o
  -2   4  15     1090.03     1131.79     38.12 o
  -1   4  15       23.16       23.98     17.21 o
   0   4  15      383.45      462.72     19.10 o
   1   4  15      685.48      563.61     15.97 o
   2   4  15      398.34      358.48     15.77 o
   3   4  15       34.61       29.33     10.15 o
   4   4  15      107.55       83.30     11.07 o
   5   4  15      297.84      353.61     18.88 o
  -6   5  15        7.98        5.38     20.44 o
  -5   5  15       74.96       61.02     37.81 o
  -4   5  15       30.13       -0.77     28.28 o
  -3   5  15      225.88      196.42     41.19 o
  -2   5  15      208.90      211.48     24.90 o
  -1   5  15        4.05       -2.92     16.45 o
   0   5  15      125.71      125.88     18.93 o
   1   5  15      295.83      198.74     23.04 o
   2   5  15        9.27        5.59      6.50 o
   3   5  15       12.95       15.10      9.01 o
   4   5  15      221.01      234.51     31.81 o
  -5   6  15      164.17      171.52     29.05 o
  -4   6  15       58.51       57.17     23.21 o
  -3   6  15       17.71       51.64     22.29 o
  -2   6  15       46.85        4.92     18.44 o
  -1   6  15      167.09      221.78     26.59 o
   0   6  15       35.88       82.69     39.35 o
   1   6  15        1.59       10.91     13.20 o
   2   6  15        0.02       -3.53     17.52 o
   3   6  15        2.47       -4.56     12.68 o
  -4   7  15      220.65      231.46     32.28 o
  -3   7  15      272.78      290.63     32.12 o
  -2   7  15      124.96      168.45     27.20 o
  -1   7  15      155.35      124.64     42.73 o
   0   7  15       67.52       43.65     23.36 o
   1   7  15       39.21       65.01     40.42 o
  -2  -7  16      161.18      245.29     66.01 o
  -1  -7  16       22.65      -16.61     18.49 o
   0  -7  16       28.63      -17.98     43.49 o
   1  -7  16       87.55       84.86     30.97 o
   2  -7  16      108.19       47.64     49.49 o
   3  -7  16        4.16      -14.31     18.99 o
  -4  -6  16       27.50       17.78     30.79 o
  -3  -6  16       12.50      -10.83     30.51 o
  -2  -6  16      128.58      119.72     23.38 o
  -1  -6  16       12.37       -6.85     15.62 o
   0  -6  16        0.06       19.48     19.52 o
   1  -6  16       25.54       14.27     10.13 o
   2  -6  16        4.00      -21.09     21.09 o
   3  -6  16       11.49      -17.98     17.98 o
   4  -6  16        6.25       -5.06     18.14 o
  -5  -5  16      124.08      110.40     35.59 o
  -4  -5  16       41.35       74.28     18.57 o
  -3  -5  16      222.71      218.69    163.68 o
  -2  -5  16      114.65      106.91     36.66 o
  -1  -5  16        7.42       15.16     21.90 o
   0  -5  16        1.46       -5.70     11.98 o
   1  -5  16        1.76       12.05     20.29 o
   2  -5  16        1.39      -15.10     18.98 o
   3  -5  16       17.69       27.86     19.87 o
   4  -5  16       71.23       48.59     38.58 o
   5  -5  16       27.10       41.50     25.02 o
  -5  -4  16       65.02       53.87     16.84 o
  -4  -4  16       90.61      121.80     20.55 o
  -3  -4  16        4.44       -0.42     15.46 o
  -2  -4  16        5.09        8.75     31.89 o
  -1  -4  16      581.16      588.00     34.43 o
   0  -4  16      303.54      324.58     44.95 o
   1  -4  16      212.33      268.43     30.74 o
   2  -4  16       26.12       14.32     10.22 o
   3  -4  16       11.58        9.48     15.14 o
   4  -4  16        3.39      -15.93     33.74 o
   5  -4  16        0.17       26.46     18.58 o
  -6  -3  16       22.99        8.15     34.12 o
  -5  -3  16       50.21       56.71     20.29 o
  -4  -3  16      540.11      526.39     26.58 o
  -3  -3  16      400.91      445.51     30.83 o
  -2  -3  16      213.88      273.08     45.26 o
  -1  -3  16        5.16        5.06      9.41 o
   0  -3  16       20.32        4.07     11.31 o
   1  -3  16       25.66       31.57     11.39 o
   2  -3  16       61.26       46.81     10.86 o
   3  -3  16        0.90       -9.31     17.75 o
   4  -3  16        1.18       12.04     21.13 o
   5  -3  16       22.66       25.26     17.39 o
   6  -3  16        0.57        6.45     30.26 o
  -6  -2  16        0.05       -5.07     17.83 o
  -5  -2  16        8.48        8.25      8.60 o
  -4  -2  16      130.10      141.58     20.55 o
  -3  -2  16      149.42      153.90     16.33 o
  -2  -2  16       91.79       97.37     17.95 o
  -1  -2  16      251.09      251.78     26.20 o
   0  -2  16      620.59      631.38     39.50 o
   1  -2  16      209.86      215.66     12.29 o
   2  -2  16      348.61      366.71     14.76 o
   3  -2  16       85.98       57.37     11.85 o
   4  -2  16       12.21        2.38     13.06 o
   5  -2  16        5.09      -10.26     13.07 o
   6  -2  16        1.47       -7.34     20.90 o
  -7  -1  16       10.61       25.51     33.81 o
  -6  -1  16        0.14        3.87      6.89 o
  -5  -1  16        0.53       -6.03      7.61 o
  -4  -1  16        0.06       10.86     10.93 o
  -3  -1  16       32.41       48.02      7.58 o
  -2  -1  16        0.72       11.39      9.25 o
  -1  -1  16      194.89      215.74     15.06 o
   0  -1  16     1091.41     1063.68     20.03 o
   1  -1  16      519.22      540.78     15.13 o
   2  -1  16      205.93      225.60     15.07 o
   3  -1  16      107.60      129.12     18.26 o
   4  -1  16       89.48       87.27     17.74 o
   5  -1  16       47.48       33.99     14.99 o
   6  -1  16       16.10       14.22     20.47 o
  -7   0  16       37.75       21.54     34.20 o
  -6   0  16        1.76        2.81     10.15 o
  -5   0  16      103.75      104.61     16.52 o
  -4   0  16      278.39      335.55     18.24 o
  -3   0  16        5.49        6.39      6.49 o
  -2   0  16       18.04       27.33      6.11 o
  -1   0  16        0.96        9.31      8.84 o
   0   0  16      261.90      258.44     14.33 o
   1   0  16       20.47       14.69      9.06 o
   2   0  16      116.04      118.51     10.56 o
   3   0  16      167.76      144.42     17.15 o
   4   0  16      147.86      130.05     35.89 o
   5   0  16      142.02      119.02     17.36 o
   6   0  16       52.55       66.02     30.78 o
  -7   1  16      193.57      227.50     23.91 o
  -6   1  16       50.47       44.85     12.08 o
  -5   1  16       67.04       51.79     17.98 o
  -4   1  16      344.51      303.92     23.90 o
  -3   1  16       95.15      100.77     10.28 o
  -2   1  16      175.98      171.63      9.49 o
  -1   1  16      154.23      148.14     11.95 o
   0   1  16      285.14      336.73      9.06 o
   1   1  16       46.54       33.81     10.83 o
   2   1  16        0.11        2.96      8.13 o
   3   1  16        8.02       28.28     10.38 o
   4   1  16      109.49      111.64     18.45 o
   5   1  16      140.04      142.85     31.75 o
   6   1  16       23.13       27.62     18.03 o
  -7   2  16       50.59       35.29     14.75 o
  -6   2  16       42.13       35.64     18.75 o
  -5   2  16      663.13      652.78     26.36 o
  -4   2  16     1043.57     1021.08     15.16 o
  -3   2  16      359.22      358.95     10.27 o
  -2   2  16       37.46       22.43      5.33 o
  -1   2  16      283.47      269.58     19.39 o
   0   2  16       17.37       24.32      4.56 o
   1   2  16       51.50       55.10     10.92 o
   2   2  16      136.55      105.97     11.86 o
   3   2  16      177.98      184.83     12.44 o
   4   2  16        7.55       18.72     11.05 o
   5   2  16       15.29       36.65     22.59 o
  -7   3  16        0.09       -2.83     13.24 o
  -6   3  16       44.54       12.63     20.67 o
  -5   3  16      327.94      344.68     16.58 o
  -4   3  16      362.57      360.39      8.86 o
  -3   3  16      861.18      920.61     33.97 o
  -2   3  16       44.03       17.37     27.82 o
  -1   3  16        9.64       11.68     14.14 o
   0   3  16      490.95      450.42     24.00 o
   1   3  16      299.27      296.25     21.78 o
   2   3  16      451.18      403.42     34.59 o
   3   3  16        2.89        2.74      7.79 o
   4   3  16        1.07        7.98     12.24 o
   5   3  16       29.58       35.36     18.65 o
  -6   4  16        4.03       73.46     36.73 o
  -5   4  16        2.44       -3.84     17.06 o
  -4   4  16       57.17       52.41     19.37 o
  -3   4  16      533.45      565.74     30.43 o
  -2   4  16      221.51      301.54     25.05 o
  -1   4  16     1170.48     1274.53     34.14 o
   0   4  16      600.74      659.33     28.66 o
   1   4  16      258.57      245.52      9.07 o
   2   4  16      176.51      137.36     10.05 o
   3   4  16       61.70       45.67     12.35 o
   4   4  16        0.34       -5.02      8.88 o
  -6   5  16        0.33       -3.53     34.43 o
  -5   5  16        2.35       11.99     19.98 o
  -4   5  16        9.80       34.12     20.44 o
  -3   5  16        1.52       14.60     18.75 o
  -2   5  16        0.26       60.09     20.75 o
  -1   5  16       10.89       26.43     34.43 o
   0   5  16      119.89      163.69     31.05 o
   1   5  16      107.45       96.50     19.22 o
   2   5  16       58.19       49.45     11.04 o
   3   5  16       66.26       29.37     12.07 o
   4   5  16       56.90       -4.30     15.06 o
  -5   6  16       56.57       40.11     40.73 o
  -4   6  16       35.50        1.38     18.60 o
  -3   6  16        9.02        2.15     18.90 o
  -2   6  16       39.33       37.81     36.89 o
  -1   6  16       12.28       17.83     34.58 o
   0   6  16       48.68       11.83     20.44 o
   1   6  16       94.38      117.41     20.70 o
   2   6  16       50.03       37.35     21.82 o
  -4   7  16       85.03      135.56     49.03 o
  -3   7  16      106.07      101.90     46.11 o
  -1   7  16        6.86       28.89     23.21 o
   0   7  16       10.07       11.22     21.98 o
   1   7  16        8.44       21.67     38.73 o
  -2  -7  17        0.39      -15.98     31.76 o
  -1  -7  17       50.93       59.42     29.59 o
   0  -7  17       58.01       79.00     30.89 o
   1  -7  17       21.98       -9.22     26.13 o
   2  -7  17       33.77      106.66     56.10 o
  -3  -6  17        7.84        2.84     23.28 o
  -2  -6  17       14.13      -17.24     17.24 o
  -1  -6  17      163.41      127.80     20.82 o
   0  -6  17      141.05      144.38     27.66 o
   1  -6  17       92.91       62.49     17.02 o
   2  -6  17       14.51       39.54     18.27 o
   3  -6  17        9.13        7.81     20.40 o
   4  -6  17        7.01       18.02     28.13 o
  -4  -5  17       30.26       29.62     20.03 o
  -3  -5  17        4.25        9.11     25.31 o
  -2  -5  17        8.23       18.41     15.25 o
  -1  -5  17       38.48       26.48      7.56 o
   0  -5  17      123.54      122.65     10.75 o
   1  -5  17       27.11       11.11     22.21 o
   2  -5  17       47.52       44.74     15.14 o
   3  -5  17      133.01      194.87     34.20 o
   4  -5  17       41.65       33.89     18.84 o
   5  -5  17       25.00       27.46     20.92 o
  -5  -4  17       56.00       59.90     21.64 o
  -4  -4  17      142.38      175.67     18.62 o
  -3  -4  17       56.48       56.40     19.17 o
  -2  -4  17       78.28       72.23     26.97 o
  -1  -4  17       21.48       19.11      9.28 o
   0  -4  17       16.91        7.68     11.63 o
   1  -4  17        9.81        2.35     11.57 o
   2  -4  17       46.78       34.50     14.22 o
   3  -4  17       88.01       85.88     18.58 o
   4  -4  17       51.46       -3.20     15.43 o
   5  -4  17       66.51       71.72     21.46 o
  -6  -3  17       12.17       36.89     37.50 o
  -5  -3  17       27.81       28.01     14.67 o
  -4  -3  17      190.98      203.85     71.47 o
  -3  -3  17      372.23      356.49     42.19 o
  -2  -3  17      222.75      267.43     27.80 o
  -1  -3  17       89.73      106.77      8.91 o
   0  -3  17        2.69        6.87      8.10 o
   1  -3  17       39.43       40.88      9.61 o
   2  -3  17       34.66       24.41     14.29 o
   3  -3  17       31.01       31.72     13.39 o
   4  -3  17       42.76        7.48     22.63 o
   5  -3  17       30.81       20.44     21.70 o
  -6  -2  17       16.18       -5.38     17.83 o
  -5  -2  17      129.17      111.22     38.81 o
  -4  -2  17      160.16      150.82      8.74 o
  -3  -2  17       98.73       93.91     15.68 o
  -2  -2  17       75.94       50.28      9.60 o
  -1  -2  17      298.10      292.80     33.81 o
   0  -2  17       41.66       30.76     16.52 o
   1  -2  17      135.24      176.66     20.16 o
   2  -2  17       55.03       31.82     13.79 o
   3  -2  17      181.51      164.51     18.61 o
   4  -2  17        4.25       -9.47     13.77 o
   5  -2  17       56.56       29.36     16.51 o
   6  -2  17       39.64       14.71     17.99 o
  -7  -1  17       23.62       59.63     21.52 o
  -6  -1  17        1.13       -7.80      7.80 o
  -5  -1  17      218.00      208.05     13.91 o
  -4  -1  17      270.29      269.76     30.87 o
  -3  -1  17      117.46      163.79      9.94 o
  -2  -1  17      303.63      318.81     10.79 o
  -1  -1  17      369.52      446.14     23.44 o
   0  -1  17     1708.95     1645.27     29.78 o
   1  -1  17      626.46      562.35     28.11 o
   2  -1  17       34.47       39.62     16.37 o
   3  -1  17       56.90       56.98     12.98 o
   4  -1  17        3.43       -0.45     11.50 o
   5  -1  17        7.98        0.90     15.91 o
   6  -1  17        0.76       12.53     20.63 o
  -7   0  17       66.55       22.75     10.12 o
  -6   0  17        0.02       11.68     10.93 o
  -5   0  17        0.05       -2.37     11.60 o
  -4   0  17      201.82      179.25     16.69 o
  -3   0  17       59.52       45.11      7.40 o
  -2   0  17      107.61      120.29      7.29 o
  -1   0  17      807.70      801.89     17.72 o
   0   0  17     4124.58     4199.68     53.13 o
   1   0  17      646.82      625.32     36.12 o
   2   0  17      133.08      148.53     14.14 o
   3   0  17       55.97       70.46     14.21 o
   4   0  17       85.03      101.05     19.58 o
   5   0  17       54.45       25.86     22.20 o
   6   0  17        0.71       37.12     39.03 o
  -7   1  17       50.50       33.67     13.54 o
  -6   1  17       47.60       48.08     16.84 o
  -5   1  17        3.67        9.96     13.76 o
  -4   1  17        1.68        6.81      6.87 o
  -3   1  17       19.56       25.26      8.95 o
  -2   1  17        0.12        9.85      6.40 o
  -1   1  17      132.65      122.17      8.55 o
   0   1  17      321.69      322.54     10.55 o
   1   1  17       60.27       75.55     10.11 o
   2   1  17       93.53       92.00     11.25 o
   3   1  17      227.07      232.14     20.67 o
   4   1  17      233.34      239.27     21.42 o
   5   1  17       99.60      105.00     30.04 o
  -7   2  17        4.90       15.48     18.25 o
  -6   2  17       61.58       44.32     13.37 o
  -5   2  17       75.35      107.23     30.28 o
  -4   2  17        2.20       22.47      7.31 o
  -3   2  17       36.38       57.93     11.84 o
  -2   2  17      355.53      320.71     14.79 o
  -1   2  17     1991.94     1957.45     21.10 o
   0   2  17      260.07      251.10     12.28 o
   1   2  17      665.77      662.68     23.65 o
   2   2  17      532.17      488.81     30.45 o
   3   2  17       95.38       64.42     16.16 o
   4   2  17       12.32       18.30     13.99 o
   5   2  17       69.00       96.50     18.12 o
  -7   3  17       19.11        2.89     15.85 o
  -6   3  17       70.64       66.76     31.12 o
  -5   3  17      107.32      101.92      9.60 o
  -4   3  17      377.76      358.21     29.50 o
  -3   3  17      397.62      502.73     43.49 o
  -2   3  17      278.54      288.33     24.44 o
  -1   3  17       63.90       80.26     23.04 o
   0   3  17        4.11        4.33      5.29 o
   1   3  17       28.29       24.24      9.50 o
   2   3  17      136.51      131.86     13.69 o
   3   3  17       49.02       40.95      8.69 o
   4   3  17       42.18       33.82     11.62 o
   5   3  17       89.14       84.18     14.78 o
  -6   4  17        0.60       28.13     20.59 o
  -5   4  17       38.68       26.90     32.43 o
  -4   4  17      156.55      176.59     39.19 o
  -3   4  17       45.17       28.59     32.28 o
  -2   4  17      148.82      285.56     43.19 o
  -1   4  17       67.31       73.42     14.86 o
   0   4  17      534.19      584.09     26.63 o
   1   4  17      145.11      122.52      7.77 o
   2   4  17       78.39       81.68     11.03 o
   3   4  17       70.25       65.29     13.12 o
   4   4  17       21.40        4.03     15.49 o
  -6   5  17        1.32      -11.83     21.67 o
  -5   5  17       49.55       72.70     39.04 o
  -4   5  17       42.69       41.96     36.89 o
  -3   5  17      166.33      246.83     45.95 o
  -2   5  17       83.34       98.67     39.50 o
  -1   5  17       51.73       53.95     23.05 o
   0   5  17      197.41      161.43     21.33 o
   1   5  17       10.64        6.83     41.73 o
   2   5  17       11.92       16.57     20.21 o
   3   5  17       38.37        1.05     12.58 o
  -5   6  17        5.11       20.44     23.67 o
  -4   6  17        2.58      -22.13     37.96 o
  -3   6  17      134.32      145.08     45.34 o
  -2   6  17      112.26      103.28     44.26 o
  -1   6  17       91.96      106.35     26.13 o
   0   6  17       28.73       28.43     38.88 o
   1   6  17       84.58       92.72     18.00 o
   2   6  17       23.74       24.59     21.82 o
  -3   7  17       11.95        9.68     22.75 o
  -2   7  17       43.53       41.96     25.21 o
  -1   7  17       19.32       62.86     26.59 o
   0   7  17       14.23        2.92     37.19 o
  -1  -7  18       18.91       49.20     21.26 o
   0  -7  18       10.21       35.35     29.97 o
   1  -7  18       15.00      -53.33     53.33 o
  -3  -6  18       86.71       94.30     41.27 o
  -2  -6  18      158.21      179.14     26.86 o
  -1  -6  18       45.67       34.03     22.20 o
   0  -6  18      120.27      107.74     29.97 o
   1  -6  18       26.24       -4.00     16.21 o
   2  -6  18       35.15       26.98     18.29 o
   3  -6  18       16.01       11.76     32.74 o
  -4  -5  18       26.16       43.91     18.35 o
  -3  -5  18      126.56      176.50     29.51 o
  -2  -5  18      120.16      145.97     34.96 o
  -1  -5  18      229.55      393.60     57.17 o
   0  -5  18      192.57      203.93     17.08 o
   1  -5  18       48.54       65.46     20.03 o
   2  -5  18       37.41       44.80     13.45 o
   3  -5  18       44.12       41.46     18.27 o
   4  -5  18        0.45      -14.02     22.67 o
  -5  -4  18       12.54       10.69     26.85 o
  -4  -4  18        1.78       28.84     18.01 o
  -3  -4  18      138.50      180.95     21.65 o
  -2  -4  18      222.40      267.85     45.65 o
  -1  -4  18       56.98       60.16     12.13 o
   0  -4  18       28.22       32.58      9.28 o
   1  -4  18      325.13      355.32     26.23 o
   2  -4  18      150.11      165.59     23.73 o
   3  -4  18      230.18      270.11     20.02 o
   4  -4  18       79.26       58.79     23.07 o
   5  -4  18       65.26      109.06     68.32 o
  -6  -3  18        6.89       -2.46     33.66 o
  -5  -3  18        8.78        6.90     19.06 o
  -4  -3  18        0.11       42.30     13.81 o
  -3  -3  18      177.67      154.33     26.42 o
  -2  -3  18       79.94       72.84     17.80 o
  -1  -3  18       19.03       21.21     16.91 o
   0  -3  18       72.12       56.79     16.58 o
   1  -3  18       70.42       82.86     18.07 o
   2  -3  18       11.15        5.32      9.73 o
   3  -3  18      107.19      120.43     19.59 o
   4  -3  18       81.96       84.54     20.90 o
   5  -3  18       62.80      155.13     64.06 o
  -6  -2  18       67.47       21.98     19.83 o
  -5  -2  18      138.42      156.34     16.00 o
  -4  -2  18      117.73       77.15     34.49 o
  -3  -2  18       26.83       36.50     19.05 o
  -2  -2  18       14.55       15.94      8.98 o
  -1  -2  18        9.78       20.29     12.45 o
   0  -2  18        0.19       11.40      8.81 o
   1  -2  18       39.35       52.12     10.66 o
   2  -2  18        1.26       21.82     11.59 o
   3  -2  18        1.55       -3.58     11.20 o
   4  -2  18       30.79       23.07     24.46 o
   5  -2  18       49.28       59.51     15.83 o
  -6  -1  18       55.71       24.20     13.57 o
  -5  -1  18      118.69      129.12     12.99 o
  -4  -1  18      320.54      338.14     12.85 o
  -3  -1  18      506.03      453.65     12.77 o
  -2  -1  18      305.48      259.07     15.60 o
  -1  -1  18      399.16      395.80     13.99 o
   0  -1  18      113.16      128.43     10.90 o
   1  -1  18        1.81       14.78      9.41 o
   2  -1  18        1.13        5.29      9.65 o
   3  -1  18        6.97       12.44     11.92 o
   4  -1  18        1.84        0.39     13.51 o
   5  -1  18        7.63       20.83     18.60 o
  -7   0  18      134.61       89.29     24.13 o
  -6   0  18       59.78      104.35     25.97 o
  -5   0  18       33.21       22.73     12.68 o
  -4   0  18      317.47      277.73     21.19 o
  -3   0  18      527.91      478.31     17.03 o
  -2   0  18      304.46      295.06      8.90 o
  -1   0  18        3.09       -2.02      9.19 o
   0   0  18      451.61      423.17     19.84 o
   1   0  18       50.48       43.58      9.49 o
   2   0  18      170.87      178.90     19.27 o
   3   0  18      394.57      387.91     28.76 o
   4   0  18      103.67       69.76     12.98 o
   5   0  18       21.29       31.47     15.88 o
  -7   1  18        1.25      -13.78     17.41 o
  -6   1  18       58.36       46.89     12.20 o
  -5   1  18        2.27       12.38     10.26 o
  -4   1  18      381.85      366.83     13.06 o
  -3   1  18      130.82      122.63     12.64 o
  -2   1  18      336.50      356.56     11.04 o
  -1   1  18       27.72       21.51      8.58 o
   0   1  18        1.66        6.14      7.36 o
   1   1  18      320.77      304.99     14.47 o
   2   1  18      138.00      137.05     13.02 o
   3   1  18      515.71      498.64     17.85 o
   4   1  18       52.23       39.04     18.65 o
   5   1  18        7.43      -17.60     17.60 o
  -6   2  18       19.42       17.97     12.26 o
  -5   2  18        9.07        8.60      6.93 o
  -4   2  18       25.53       35.73      8.52 o
  -3   2  18      237.89      236.44      9.60 o
  -2   2  18      427.63      436.46     11.77 o
  -1   2  18       71.28       59.85      8.01 o
   0   2  18      290.55      305.02     11.33 o
   1   2  18      265.61      287.28     12.92 o
   2   2  18      153.55      157.45     15.19 o
   3   2  18       49.57       31.89     12.84 o
   4   2  18        4.39       12.92     13.45 o
   5   2  18        0.65       21.97     14.11 o
  -6   3  18        6.44        2.61     27.97 o
  -5   3  18        1.01        6.08      5.12 o
  -4   3  18       92.66       69.16     10.45 o
  -3   3  18       34.16       48.41     18.75 o
  -2   3  18       31.51       42.11     31.51 o
  -1   3  18       75.85       77.49     17.68 o
   0   3  18      190.16      204.88     25.17 o
   1   3  18       50.73       60.30      7.73 o
   2   3  18      144.60      163.56     21.18 o
   3   3  18       90.89       68.64     14.44 o
   4   3  18       36.01       28.32     17.17 o
  -6   4  18        4.41       13.83     34.43 o
  -5   4  18       13.66       37.65     20.29 o
  -4   4  18       21.65       43.34     20.90 o
  -3   4  18        0.57       39.35     20.13 o
  -2   4  18       26.07       19.67     19.67 o
  -1   4  18        0.36        6.07     15.91 o
   0   4  18        2.14        2.08     12.12 o
   1   4  18       75.78       51.46      7.38 o
   2   4  18       11.23       15.06      6.97 o
   3   4  18        3.52        3.73      8.95 o
   4   4  18       51.90       21.44     17.06 o
  -5   5  18       49.70       65.47     24.13 o
  -4   5  18      111.04      165.53     25.97 o
  -3   5  18      102.39      113.27     25.05 o
  -2   5  18       63.90       54.56     23.05 o
  -1   5  18       50.53       67.47     23.36 o
   0   5  18       32.53       36.66     18.45 o
   1   5  18        0.25       -8.45     23.90 o
   2   5  18       39.19       69.62     23.67 o
   3   5  18        1.01      -23.36     23.36 o
  -4   6  18       22.02       42.27     25.21 o
  -3   6  18      104.32      103.13     26.43 o
  -2   6  18      108.84       95.75     26.59 o
  -1   6  18       12.56       41.65     23.98 o
   0   6  18       10.22      -39.81     39.81 o
   1   6  18        0.16       -8.18     15.20 o
  -2   7  18       31.80       74.54     27.82 o
  -1   7  18       64.31       98.82     50.26 o
  -2  -6  19       39.12       37.60     22.56 o
  -1  -6  19        1.92        7.42     21.21 o
   0  -6  19        9.62        7.68     24.13 o
   1  -6  19        0.20        4.18     10.70 o
   2  -6  19        2.03       -3.17     17.50 o
   3  -6  19        0.33        9.14     17.19 o
  -4  -5  19       56.36       71.99     23.73 o
  -3  -5  19       76.59       87.35     32.54 o
  -2  -5  19       68.53       79.69     27.13 o
  -1  -5  19      135.19      158.46     29.82 o
   0  -5  19      111.76      136.78     51.41 o
   1  -5  19       19.60       20.58     11.11 o
   2  -5  19       37.76       42.53     20.67 o
   3  -5  19       11.77      -12.27     21.87 o
   4  -5  19       13.02       37.59     21.04 o
  -5  -4  19       14.56       13.49     20.20 o
  -4  -4  19       10.55       28.66     27.59 o
  -3  -4  19       91.90      104.22     17.33 o
  -2  -4  19      196.14      102.57     96.06 o
  -1  -4  19      143.41      148.87     13.98 o
   0  -4  19       99.16       99.40     18.36 o
   1  -4  19      111.24      181.48     35.58 o
   2  -4  19      187.60      206.61     15.08 o
   3  -4  19       55.03       63.18     31.00 o
   4  -4  19       77.65       89.18     30.62 o
  -5  -3  19       31.00       16.22     14.75 o
  -4  -3  19      279.75      316.30     22.84 o
  -3  -3  19        0.35      -16.06     16.06 o
  -2  -3  19       97.41       51.27     24.28 o
  -1  -3  19       24.47       23.05     11.63 o
   0  -3  19       58.16       58.01     24.13 o
   1  -3  19      365.27      370.53     18.25 o
   2  -3  19      165.52      183.27     40.41 o
   3  -3  19       39.04       64.20     17.37 o
   4  -3  19       66.38       74.84     29.42 o
   5  -3  19        0.27       -5.04     14.51 o
  -6  -2  19      182.44      193.50     26.13 o
  -5  -2  19       69.87       46.73     16.54 o
  -4  -2  19        1.33      -19.29     19.63 o
  -3  -2  19      110.20       84.80     24.44 o
  -2  -2  19       98.71      128.92     37.63 o
  -1  -2  19       16.70       20.70     14.31 o
   0  -2  19      551.01      638.45     63.63 o
   1  -2  19     2649.87     2590.82     60.47 o
   2  -2  19      164.81      154.69     17.19 o
   3  -2  19        2.08       29.98     14.18 o
   4  -2  19        3.44       -4.57     13.61 o
   5  -2  19        9.11        6.20     13.88 o
  -6  -1  19       11.46       -0.62     11.45 o
  -5  -1  19       15.61        8.46      9.31 o
  -4  -1  19       23.05       13.66     10.33 o
  -3  -1  19       54.93       34.74     10.25 o
  -2  -1  19       11.08       27.94     11.80 o
  -1  -1  19        3.91        2.44     17.37 o
   0  -1  19      114.76      153.87     14.03 o
   1  -1  19      147.15      166.75     17.97 o
   2  -1  19        8.52        9.24     13.62 o
   3  -1  19       69.19       68.79     17.76 o
   4  -1  19        9.63       -4.06     11.23 o
   5  -1  19       16.87      -11.34     17.33 o
  -6   0  19       17.28       -6.28      9.93 o
  -5   0  19       74.18       97.95     14.94 o
  -4   0  19       69.14       69.50      8.63 o
  -3   0  19        0.56        4.17      6.92 o
  -2   0  19       23.52       20.17      5.56 o
  -1   0  19      461.49      456.59     22.82 o
   0   0  19      217.70      208.90     14.68 o
   1   0  19      104.22       95.36     12.34 o
   2   0  19      176.16      142.42     11.36 o
   3   0  19      141.20      123.51     17.94 o
   4   0  19       60.35       51.32     20.98 o
   5   0  19       62.15       68.92     25.53 o
  -6   1  19        5.54        6.39      8.89 o
  -5   1  19       14.79       21.82     11.35 o
  -4   1  19      118.87      115.87     18.33 o
  -3   1  19       31.85       63.73     10.86 o
  -2   1  19      111.97      128.88      7.10 o
  -1   1  19      237.98      259.08     16.22 o
   0   1  19      164.67      187.62     33.50 o
   1   1  19       13.68        8.18      9.71 o
   2   1  19       16.90       10.77      9.71 o
   3   1  19        9.48        6.47     17.33 o
   4   1  19       20.20       10.54     12.92 o
   5   1  19       43.05       79.87     23.52 o
  -6   2  19       28.87        7.93     15.68 o
  -5   2  19        5.53        8.10      6.60 o
  -4   2  19      253.58      232.41     13.40 o
  -3   2  19      584.06      560.37     16.16 o
  -2   2  19      113.82      104.98     17.86 o
  -1   2  19        3.17       13.80      4.56 o
   0   2  19        2.62        3.55      5.80 o
   1   2  19      203.51      215.87     12.88 o
   2   2  19       84.02       99.23     12.90 o
   3   2  19       18.27        9.18      9.75 o
   4   2  19       39.95       47.76     28.83 o
  -6   3  19       58.14       23.82     19.67 o
  -5   3  19       31.17       19.67     18.44 o
  -4   3  19       53.97       66.70     33.50 o
  -3   3  19        1.02       -8.91     29.36 o
  -2   3  19       87.91      161.68     23.98 o
  -1   3  19      388.07      388.87     24.45 o
   0   3  19      224.75      211.21     43.46 o
   1   3  19       76.41       64.89     10.86 o
   2   3  19        0.62       12.45      8.84 o
   3   3  19       28.46       13.69     10.01 o
   4   3  19        9.93       16.81     17.02 o
  -6   4  19        1.52       -0.15     18.14 o
  -5   4  19        6.03      -35.50     35.50 o
  -4   4  19       14.39       66.70     37.35 o
  -3   4  19       52.72       27.20     33.97 o
  -2   4  19      147.79      134.79     41.96 o
  -1   4  19       93.23      149.03     26.90 o
   0   4  19      357.85      425.12     21.99 o
   1   4  19      177.37      113.76     42.50 o
   2   4  19       94.22       67.75     20.06 o
   3   4  19       16.64       16.45     11.05 o
  -5   5  19        0.93       56.56     41.80 o
  -4   5  19        0.04        3.38     33.97 o
  -3   5  19       12.56       15.06     35.50 o
  -2   5  19       10.67       28.59     37.65 o
  -1   5  19       13.17        1.69     33.97 o
   0   5  19        1.59        1.17     37.81 o
   1   5  19       19.93       38.08     16.36 o
   2   5  19       66.98       44.42     23.82 o
  -4   6  19        2.57      -44.42     44.42 o
  -3   6  19        0.66       -4.76     37.04 o
  -2   6  19        9.62       -7.99     37.35 o
  -1   6  19        5.53      -45.49     45.49 o
   0   6  19        0.41       25.51     24.28 o
   1   6  19       26.97       17.69     18.90 o
  -2  -6  20        2.08      -14.60     18.26 o
  -1  -6  20        5.61       20.14     24.44 o
   0  -6  20        6.49       11.37     44.72 o
   1  -6  20        5.83       34.58     17.60 o
   2  -6  20       35.63       46.38     16.92 o
  -3  -5  20        1.01       -6.96     27.31 o
  -2  -5  20        9.31       56.49     17.94 o
  -1  -5  20        0.10       21.36     24.59 o
   0  -5  20        1.22        3.02      8.39 o
   1  -5  20       25.70       28.62     17.09 o
   2  -5  20        1.21        3.46     14.66 o
   3  -5  20        3.48       29.46     17.02 o
  -4  -4  20        4.73       18.35     18.21 o
  -3  -4  20       42.07       74.82     19.70 o
  -2  -4  20       32.72       27.15     18.93 o
  -1  -4  20        0.41       15.83     21.06 o
   0  -4  20       11.39       20.06     28.20 o
   1  -4  20       20.23        8.03     12.36 o
   2  -4  20       44.42       34.27     14.68 o
   3  -4  20        9.44       46.18     18.53 o
   4  -4  20        4.53      -18.75     18.75 o
  -5  -3  20      112.43       71.54     18.83 o
  -4  -3  20      292.21      288.52     25.51 o
  -3  -3  20       81.13       45.82     23.57 o
  -2  -3  20        7.79       13.58     15.57 o
  -1  -3  20      120.81      156.46     22.21 o
   0  -3  20      114.43      119.92     18.44 o
   1  -3  20       34.88       45.45     18.17 o
   2  -3  20       14.34       22.34     14.09 o
   3  -3  20        4.01       23.86     30.29 o
   4  -3  20        3.62        7.03     41.96 o
  -5  -2  20        9.12       -0.20     11.42 o
  -4  -2  20       29.60       -8.30     13.45 o
  -3  -2  20      269.37      285.88     27.97 o
  -2  -2  20      184.09      188.76     13.59 o
  -1  -2  20       21.16       11.35     11.53 o
   0  -2  20       98.63      102.04     15.53 o
   1  -2  20      146.14      189.33     12.39 o
   2  -2  20        2.00        7.36     13.94 o
   3  -2  20       43.04       21.80     13.41 o
   4  -2  20      106.86      107.08     23.09 o
   5  -2  20       33.16       20.54     17.71 o
  -6  -1  20       37.25       52.79     30.97 o
  -5  -1  20        1.31       -1.94      6.38 o
  -4  -1  20       26.05       29.14      7.17 o
  -3  -1  20      473.28      449.46     21.71 o
  -2  -1  20      425.26      447.24     18.70 o
  -1  -1  20      473.45      509.51     16.30 o
   0  -1  20        9.61       18.61      9.84 o
   1  -1  20       27.89       22.86     11.96 o
   2  -1  20      125.58      142.42     14.23 o
   3  -1  20      130.68      177.23     32.17 o
   4  -1  20      147.88       44.22     19.63 o
   5  -1  20        1.24      105.05     63.67 o
  -6   0  20        8.85       32.10     17.42 o
  -5   0  20       60.06       52.26     10.22 o
  -4   0  20        3.76       20.85      8.95 o
  -3   0  20        9.10       12.96     15.62 o
  -2   0  20       14.64       24.28      6.27 o
  -1   0  20      216.54      266.50     21.29 o
   0   0  20       27.13       41.28     15.37 o
   1   0  20      411.66      404.73     26.21 o
   2   0  20      151.74      165.34     34.12 o
   3   0  20      117.34      147.13     44.28 o
   4   0  20       61.63       20.32     14.23 o
   5   0  20        1.67       22.05     18.42 o
  -6   1  20        1.03       17.39      8.52 o
  -5   1  20        6.64        5.03      8.77 o
  -4   1  20        0.80       11.13      8.52 o
  -3   1  20        0.08       11.55      7.19 o
  -2   1  20       19.58       21.05      7.66 o
  -1   1  20       91.93      119.71     17.50 o
   0   1  20        0.11        4.72      8.61 o
   1   1  20      125.31      108.59     10.27 o
   2   1  20       33.67       17.74     12.03 o
   3   1  20      181.79      195.90     16.79 o
   4   1  20      135.57      124.53     26.20 o
  -6   2  20       37.43       15.05      9.92 o
  -5   2  20        6.56       12.82      7.11 o
  -4   2  20       72.10       53.20     31.97 o
  -3   2  20      293.93      282.74     14.39 o
  -2   2  20       35.40       28.81      6.07 o
  -1   2  20       34.27       23.23      8.67 o
   0   2  20       75.43       81.30     13.73 o
   1   2  20        2.52       -5.65      8.90 o
   2   2  20       34.38       31.05      9.37 o
   3   2  20        4.72       15.14     14.97 o
   4   2  20        1.78       26.31     19.99 o
  -6   3  20       98.60       93.14     39.04 o
  -5   3  20      152.72      293.09     44.26 o
  -4   3  20      204.66      156.61     24.13 o
  -3   3  20       50.67       56.10     20.75 o
  -2   3  20       63.38       69.62     22.59 o
  -1   3  20      266.09      288.24     31.53 o
   0   3  20      138.66      136.55     24.91 o
   1   3  20        0.65        1.33      7.73 o
   2   3  20       17.32        3.92      7.72 o
   3   3  20        6.66       -9.05      9.10 o
  -5   4  20        1.14      -22.13     22.13 o
  -4   4  20       43.59       29.82     21.52 o
  -3   4  20      278.35      328.75     30.43 o
  -2   4  20      319.77      367.02     32.12 o
  -1   4  20      254.04      276.45     20.47 o
   0   4  20      274.23      345.81     25.68 o
   1   4  20      101.71       91.29     23.98 o
   2   4  20        5.53       15.22     20.44 o
   3   4  20        2.26        1.10     16.65 o
  -4   5  20        8.69      -17.98     22.29 o
  -3   5  20       93.45       88.53     26.90 o
  -2   5  20       92.35      208.10     30.58 o
  -1   5  20       22.92       51.03     25.82 o
   0   5  20       31.03       56.61     17.35 o
   1   5  20       80.76      189.19     27.66 o
   2   5  20      112.85      108.51     27.20 o
  -3   6  20       21.20       47.80     26.90 o
  -2   6  20       14.92       16.75     25.36 o
  -1   6  20       10.21       32.58     26.59 o
   0   6  20       85.44       71.93     28.89 o
   0  -6  21       30.97       25.51     28.74 o
  -3  -5  21      114.04      118.59     27.06 o
  -2  -5  21       17.37       25.56     17.42 o
  -1  -5  21        0.24      -19.67     19.96 o
   0  -5  21       32.32       50.12     21.06 o
   1  -5  21       34.30       11.95     19.90 o
   2  -5  21       94.91       75.92     15.76 o
   3  -5  21       12.94      -15.71     16.49 o
  -4  -4  21        0.11       -2.60     14.68 o
  -3  -4  21        1.47      -20.78     20.78 o
  -2  -4  21      120.28      163.97     43.73 o
  -1  -4  21       43.07       45.60     14.16 o
   0  -4  21       58.02       50.57     15.36 o
   1  -4  21      403.20      403.85     30.67 o
   2  -4  21     1166.06     1203.93     33.96 o
   3  -4  21      207.45      244.39     21.23 o
  -4  -3  21      101.54       93.92     20.01 o
  -3  -3  21       25.76       16.53     19.29 o
  -2  -3  21       41.75       29.15     23.73 o
  -1  -3  21       11.22        1.06      7.21 o
   0  -3  21       18.80        0.77     15.44 o
   1  -3  21      192.56      204.34     19.87 o
   2  -3  21      129.74      132.43     25.15 o
   3  -3  21        0.50       -9.17     15.63 o
   4  -3  21       15.55        9.32     22.73 o
  -5  -2  21        8.11        3.97     14.86 o
  -4  -2  21       28.56       45.16     21.81 o
  -3  -2  21      108.21       94.89     16.77 o
  -2  -2  21        1.20       -7.64     10.42 o
  -1  -2  21        0.84       -5.91     16.21 o
   0  -2  21      134.70      159.90     13.46 o
   1  -2  21        4.23       -3.31     12.18 o
   2  -2  21       59.32       33.87     11.07 o
   3  -2  21       47.60       46.02     21.62 o
   4  -2  21       38.99       34.01     16.44 o
  -5  -1  21       10.63       -0.18      9.30 o
  -4  -1  21       63.52       52.04      9.75 o
  -3  -1  21      337.24      330.72     38.19 o
  -2  -1  21      231.42      251.78     28.59 o
  -1  -1  21      507.69      527.27    101.74 o
   0  -1  21      129.60      137.09     21.40 o
   1  -1  21        4.12       11.60      8.56 o
   2  -1  21       19.68       35.04     11.68 o
   3  -1  21        0.51       -4.89     12.05 o
   4  -1  21        0.70       21.26     14.06 o
  -6   0  21        2.41       14.75     14.49 o
  -5   0  21       14.69       24.12      7.73 o
  -4   0  21       61.40       71.03      9.02 o
  -3   0  21      284.12      265.05     11.55 o
  -2   0  21      180.48      210.84     11.48 o
  -1   0  21      129.88      161.95     39.50 o
   0   0  21       72.36       79.22     14.29 o
   1   0  21      174.83      200.74     21.33 o
   2   0  21      134.61      199.75     30.59 o
   3   0  21       52.75       45.79     25.39 o
   4   0  21        2.77       -0.85     18.81 o
  -6   1  21        0.19       -1.25      8.05 o
  -5   1  21        5.43        3.65      8.86 o
  -4   1  21        5.36       13.71     10.20 o
  -3   1  21      107.07      126.97     12.27 o
  -2   1  21       80.60       99.20     20.05 o
  -1   1  21       47.36       31.41     12.43 o
   0   1  21      218.66      229.63     23.51 o
   1   1  21      241.00      215.57     13.51 o
   2   1  21       96.93       72.30     16.50 o
   3   1  21       50.71       66.15     15.81 o
   4   1  21      131.78       78.81     25.49 o
  -5   2  21       21.84      -11.22     16.60 o
  -4   2  21        0.57       -3.70      6.59 o
  -3   2  21       17.43       16.07      6.29 o
  -2   2  21       14.48       -0.07      8.82 o
  -1   2  21       11.57       17.82     12.55 o
   0   2  21       62.58       45.60     20.30 o
   1   2  21      183.45      177.95     14.33 o
   2   2  21       99.82      123.51     15.92 o
   3   2  21       83.98      115.69     14.61 o
   4   2  21       13.86       89.14     34.12 o
  -5   3  21      216.50      274.03     28.59 o
  -4   3  21       76.14       15.98     33.04 o
  -3   3  21       20.94       21.67     33.97 o
  -2   3  21       47.94       75.16     39.35 o
  -1   3  21        4.82      -19.30     27.36 o
   0   3  21        2.39        1.47     15.72 o
   1   3  21       52.05       35.02     12.02 o
   2   3  21       17.09       24.21     11.17 o
   3   3  21        4.47        0.69      8.65 o
  -5   4  21       29.93       23.21     37.65 o
  -4   4  21       16.07       14.14     35.66 o
  -3   4  21       87.00       98.21     25.82 o
  -2   4  21       13.72      -22.59     38.73 o
  -1   4  21        0.16       -8.91     36.89 o
   0   4  21       23.37       13.34     15.31 o
   1   4  21       45.81       81.00     24.13 o
   2   4  21       33.97       84.07     24.74 o
  -4   5  21        7.93      -29.82     41.19 o
  -3   5  21      246.31      394.99     34.89 o
  -2   5  21      224.93      217.32     32.89 o
  -1   5  21       16.89      -20.29     42.27 o
   0   5  21       46.14       74.85     22.52 o
   1   5  21        6.21        9.38     21.82 o
  -2  -5  22       90.07       89.46     24.59 o
  -1  -5  22       12.58       16.83     17.45 o
   0  -5  22       84.29      158.30     32.58 o
   1  -5  22       41.98       28.47     25.67 o
   2  -5  22       25.94       43.22     21.85 o
  -3  -4  22       81.82      100.89     31.34 o
  -2  -4  22      133.75      131.65     31.52 o
  -1  -4  22      150.20      137.93     15.75 o
   0  -4  22       76.38       81.15     16.45 o
   1  -4  22       18.85       48.82     14.75 o
   2  -4  22        0.49        4.45     19.66 o
   3  -4  22       39.32       97.36     20.41 o
  -4  -3  22       35.53       23.37     18.90 o
  -3  -3  22        0.90       -0.85     19.36 o
  -2  -3  22      129.72      205.12     88.99 o
  -1  -3  22       95.41       78.96     27.28 o
   0  -3  22       78.86       75.92     17.37 o
   1  -3  22        5.73        5.76     19.16 o
   2  -3  22        3.41       40.97     27.70 o
   3  -3  22       61.55       64.48     16.14 o
  -5  -2  22        7.66      -11.39     19.29 o
  -4  -2  22       39.73       28.86     15.93 o
  -3  -2  22       33.28       42.17     21.26 o
  -2  -2  22        0.71       -3.39      7.66 o
  -1  -2  22       19.95       40.32     13.85 o
   0  -2  22       63.83       28.57     18.43 o
   1  -2  22        2.69        6.24     11.36 o
   2  -2  22       42.20       63.26     22.73 o
   3  -2  22       35.71       24.46     14.33 o
   4  -2  22       64.23       23.58     14.70 o
  -5  -1  22       23.93        9.58      9.18 o
  -4  -1  22       14.15       -1.24      7.55 o
  -3  -1  22        0.29        8.34      9.25 o
  -2  -1  22       40.13       26.61      7.76 o
  -1  -1  22       40.77       43.16     17.86 o
   0  -1  22       82.90       54.80     13.63 o
   1  -1  22        4.72       -9.91     14.79 o
   2  -1  22       41.02       38.89     16.34 o
   3  -1  22        0.44        2.53     17.79 o
   4  -1  22       38.52       16.74     15.40 o
  -5   0  22       64.48       53.87     24.18 o
  -4   0  22      147.43      166.68     23.20 o
  -3   0  22      169.24      170.48     13.30 o
  -2   0  22      177.40      166.19     10.86 o
  -1   0  22       30.73       18.52      9.56 o
   0   0  22      176.68      169.29     76.54 o
   1   0  22        0.10      -12.29     12.29 o
   2   0  22        0.04        5.50      9.88 o
   3   0  22       17.44        3.22      9.78 o
   4   0  22       12.95       15.77     14.29 o
  -5   1  22        3.98        0.98      8.80 o
  -4   1  22       12.21        8.02      7.95 o
  -3   1  22      173.41      154.12     12.27 o
  -2   1  22      161.66      203.10     12.38 o
  -1   1  22      130.45      107.29     37.67 o
   0   1  22      294.55      337.71     25.90 o
   1   1  22      195.05      218.32     14.62 o
   2   1  22        9.04       -7.04      9.74 o
   3   1  22        1.84        9.26     11.66 o
  -5   2  22       70.49       21.36     31.81 o
  -4   2  22        6.89      -18.14     30.58 o
  -3   2  22       22.57       -0.61     26.90 o
  -2   2  22       53.99       29.72     19.61 o
  -1   2  22      140.93      134.00     22.16 o
   0   2  22      136.87      110.39     50.72 o
   1   2  22      162.94      163.66     14.59 o
   2   2  22       52.37       26.05     13.53 o
   3   2  22       67.12       61.10     14.73 o
  -5   3  22       53.44      -15.37     35.04 o
  -4   3  22       17.67        8.61     19.52 o
  -3   3  22       67.14       51.79     23.05 o
  -2   3  22      131.08      155.84     26.74 o
  -1   3  22       13.88       38.30     18.93 o
   0   3  22       13.98       17.19     18.59 o
   1   3  22       45.00       53.95     36.58 o
   2   3  22       28.53        0.06     29.20 o
  -4   4  22        3.36       15.37     22.44 o
  -3   4  22        0.79       13.52     38.27 o
  -2   4  22       23.74       29.51     24.59 o
  -1   4  22       64.57       45.03     26.13 o
   0   4  22       26.53       52.33     20.29 o
   1   4  22       42.36       55.02     23.98 o
  -3   5  22       20.09       56.40     47.64 o
  -2   5  22       11.15       48.26     46.88 o
  -1   5  22       11.53       34.12     45.03 o
   0   5  22        0.21      -11.58     17.05 o
  -2  -4  23      105.93      119.77     19.10 o
  -1  -4  23       61.22       17.37     39.04 o
   0  -4  23       31.20       30.37     16.10 o
   1  -4  23       31.43       27.73     18.07 o
   2  -4  23        7.79       21.51     14.07 o
  -3  -3  23       15.92       26.08     17.98 o
  -2  -3  23      183.78      189.73     39.96 o
  -1  -3  23       64.68       35.41     17.47 o
   0  -3  23      238.67      267.96     21.51 o
   1  -3  23      105.95       91.32     19.56 o
   2  -3  23       25.02       27.12     18.82 o
   3  -3  23       58.70       59.60     24.37 o
  -4  -2  23        3.18      -14.29     15.40 o
  -3  -2  23        1.98       15.82     14.63 o
  -2  -2  23       44.42       37.59     10.26 o
  -1  -2  23       29.88       27.02     17.85 o
   0  -2  23       40.06       39.02     14.99 o
   1  -2  23        0.52       -8.03     10.32 o
   2  -2  23       58.90       70.51     22.23 o
   3  -2  23       31.53       11.42     14.22 o
  -4  -1  23       22.00       13.81     12.49 o
  -3  -1  23       84.31       73.23     13.81 o
  -2  -1  23       41.44       22.40     10.57 o
  -1  -1  23        3.15       12.72     10.06 o
   0  -1  23        2.47       -1.14      9.49 o
   1  -1  23       80.95       59.97     11.70 o
   2  -1  23       78.94       49.29     14.66 o
   3  -1  23        9.99       20.51     12.13 o
  -5   0  23       13.61       15.92      8.83 o
  -4   0  23       25.16       17.72      8.32 o
  -3   0  23       15.96        5.96      7.59 o
  -2   0  23        6.11       11.59      9.44 o
  -1   0  23        2.23       -5.47     17.67 o
   0   0  23        7.19        0.98     15.10 o
   1   0  23       13.11        5.23     13.46 o
   2   0  23       59.00       41.20     21.30 o
   3   0  23       43.31        7.82     18.08 o
  -5   1  23       13.20       14.55      8.05 o
  -4   1  23       38.58       41.42      8.58 o
  -3   1  23       19.54       13.00      9.85 o
  -2   1  23        0.52       -0.37      7.53 o
  -1   1  23        0.97        4.64      6.95 o
   0   1  23       13.08        4.07     11.86 o
   1   1  23        0.26       21.18     11.59 o
   2   1  23       59.75       46.73     14.45 o
   3   1  23       43.44       30.28     12.22 o
  -5   2  23       49.16       21.82     19.37 o
  -4   2  23      140.90      210.71     25.51 o
  -3   2  23       16.15       -2.61     17.06 o
  -2   2  23       12.42        6.61     18.14 o
  -1   2  23        8.12       31.51     14.11 o
   0   2  23        0.60        4.65      8.13 o
   1   2  23       11.06        7.17      8.01 o
   2   2  23       57.79       39.75      9.18 o
  -4   3  23        9.00        5.07     34.58 o
  -3   3  23       22.85       56.56     41.04 o
  -2   3  23      278.84      239.91     51.18 o
  -1   3  23       99.78      102.67     21.19 o
   0   3  23        0.53      -17.52     33.81 o
   1   3  23       32.82       13.06     35.04 o
   2   3  23        0.87      -10.45     21.21 o
  -3   4  23        4.02       -5.23     22.90 o
  -2   4  23      174.94      201.95     33.35 o
  -1   4  23       26.51       18.29     25.21 o
   0   4  23       19.06       34.58     27.97 o
  -1  -4  24       15.69       10.06     18.53 o
   0  -4  24        7.10       -7.76     15.50 o
   1  -4  24       49.39       48.00     19.21 o
  -3  -3  24       13.86      -18.41     24.20 o
  -2  -3  24        3.69       27.42     22.90 o
  -1  -3  24       13.11       33.84     10.89 o
   0  -3  24       26.13       27.35     19.97 o
   1  -3  24       59.24       60.49     14.64 o
   2  -3  24        2.34       32.96     22.62 o
  -3  -2  24       26.33       19.02     15.16 o
  -2  -2  24       16.68       13.95     11.48 o
  -1  -2  24       54.89       49.14     16.45 o
   0  -2  24       10.51       -4.19     11.83 o
   1  -2  24       34.82        4.70     15.30 o
   2  -2  24        0.20       25.51     31.19 o
  -4  -1  24       29.73       12.06     12.64 o
  -3  -1  24       99.30      129.91     12.95 o
  -2  -1  24      137.21      152.30     10.24 o
  -1  -1  24       50.95       61.58     14.42 o
   0  -1  24       42.03       48.53     20.56 o
   1  -1  24      117.96      148.63     17.68 o
   2  -1  24       66.85       36.37     15.64 o
   3  -1  24        8.22       -7.84     19.67 o
  -4   0  24       13.79       24.87     10.07 o
  -3   0  24        0.44       -3.49      6.67 o
  -2   0  24      102.13      114.96     10.50 o
  -1   0  24      133.23       96.60     36.17 o
   0   0  24      117.69      128.55     13.28 o
   1   0  24       62.29       50.56     12.39 o
   2   0  24       50.44       25.34     11.29 o
  -4   1  24        3.83       -7.84     27.51 o
  -3   1  24        0.96        2.76      6.59 o
  -2   1  24       79.28       72.67      8.76 o
  -1   1  24       49.63       43.33      8.18 o
   0   1  24       14.30       18.29     13.45 o
   1   1  24       58.11       49.83     10.30 o
   2   1  24      106.25      124.81     29.78 o
  -4   2  24       20.81        4.00     31.20 o
  -3   2  24       17.83       15.37     33.66 o
  -2   2  24        3.22        9.84     33.35 o
  -1   2  24        0.99        7.71     17.00 o
   0   2  24       77.66       67.93     22.13 o
   1   2  24      121.62       97.44     24.90 o
   2   2  24       15.30       26.97     17.20 o
  -3   3  24       36.13       24.90     23.67 o
  -2   3  24       24.19       46.11     24.28 o
  -1   3  24        0.75        0.10     13.65 o
   0   3  24        0.05       30.58     21.98 o
   1   3  24        6.38       53.48     24.28 o
  -2   4  24       78.68       52.41     47.80 o
  -1   4  24      156.24      183.20     57.48 o
  -1  -3  25       32.03       16.98     19.40 o
   0  -3  25       12.65        6.81     11.50 o
   1  -3  25        2.62       10.64     22.32 o
  -3  -2  25        6.08        9.07     12.29 o
  -2  -2  25        1.41        0.93     13.02 o
  -1  -2  25       16.83       30.12     11.84 o
   0  -2  25        9.86        7.26     19.34 o
   1  -2  25       15.17        8.50     12.92 o
  -3  -1  25       95.13      101.08     40.34 o
  -2  -1  25       16.42       28.05     17.94 o
  -1  -1  25        1.16       -2.70      9.20 o
   0  -1  25        1.03        0.73     17.48 o
   1  -1  25        0.55       -1.80     19.34 o
   2  -1  25        1.14        6.16     11.36 o
  -3   0  25      129.18       55.82     23.21 o
  -2   0  25      106.66       74.69     11.66 o
  -1   0  25       90.06       58.65     15.14 o
   0   0  25       49.87       70.69     16.12 o
   1   0  25        6.35       16.90     11.78 o
   2   0  25        5.29       19.38     14.52 o
  -3   1  25        3.51        5.38     29.20 o
  -2   1  25       44.69       -8.91     19.06 o
  -1   1  25      227.16      214.07     29.70 o
   0   1  25      115.20       81.36     20.17 o
   1   1  25       10.50        5.16     12.17 o
  -3   2  25       39.35       10.76     20.44 o
  -2   2  25        1.43        9.84     21.06 o
  -1   2  25       78.40       71.77     37.50 o
   0   2  25       18.25       35.81     22.13 o
   1   2  25        5.06        3.38     19.67 o
  -2   3  25       34.71       37.19     25.67 o
  -1   3  25       26.23       49.08     17.57 o
  -1  -2  26       30.18       27.78     17.96 o
   0  -2  26       37.09       28.13     16.81 o
  -2  -1  26        0.32       40.98     33.58 o
  -1  -1  26       55.13       15.89     11.91 o
   0  -1  26        7.67       -3.35     11.40 o
   1  -1  26       12.55       54.41     32.89 o
  -2   0  26       11.65       11.55     14.32 o
  -1   0  26        3.96        6.26      7.80 o
   0   0  26       20.15       15.37     19.13 o
   1   0  26       31.65       35.35     17.21 o
  -1   1  26       54.24       63.01     21.21 o
   0   1  26       11.00       36.27     20.44 o
 
